# Supplementary material for: Pseudogenes as an alternative source of natural antisense transcripts
Source: BMC Evol Biol. 2010 Nov 3;10:338. doi: 10.1186/1471-2148-10-338 (PMC2984423; doi:10.1186/1471-2148-10-338)
Supplement: Additional file 3 — Table S1. List of transcripts expressed antisense of pseudogenes. The columns indicate: (1) position of the parental gene with Ensembl gene identifier, chromosome, strand, start and stop position; (2) position of the pseudogene with pseudogene identifier, chromosome, strand, start and stop position; (3) type of pseudogene; (4) position of representative EST of antisense transcript with EST identifier, chromosome, strand, start and stop position; (5) position of the PAS of the representative EST; (6) library (7) developmental stage and (8) tissue of the representative EST; (9) equivalent antisense PAS conserved in the parental gene: 1 = yes, 2 = no; (10) the region surrounding the PAS of the representative EST does not align to the parental gene: 1 = true; 0 = false; (11) identifiers of other ESTs in the cluster. [file 1471-2148-10-338-S3.TXT]

parental_gene_location	pseudogene_location	type_of_pseudogene	representative_EST_location	representative_PAS_location	library	development	tissue	pas_conserved	insert	more_ESTs_in_the_cluster
ENSG00000073969:17:+:42023391:42189997	ENSP00000225282.Human.chr17.mb41:17:+:41839449:41919822	Duplicated	CA390971:17:41868804:41869344	41868820	Human Retinal pigment epithelium/choroid cDNA (Un-normalized, unamplified): cs	adult	rpe/choroid	1	0
ENSG00000151539:4:-:3994417:4008064	ENSP00000281228.Human.chr11.mb71:11:+:71180424:71183883	Duplicated	BF516067:11:71180992:71183310	71181013	NCI_CGAP_Sub7	n/a	n/a	1	0
ENSG00000110799:12:-:5928301:6104097	VWF_HUMAN.Human.chr22.mb15:22:-:15550982:15565358	Duplicated	DB346981:22:15559114:15559631	15559613	THYMU3	n/a	thymus	1	0	BF195570,
ENSG00000180777:18:+:14738239:14841792	ENSP00000317892.Human.chr21.mb13:21:+:13340429:13355074	Duplicated	BX489089:21:13345398:13345854	13345404	686 (synonym: hlcc3)	adult	n/a	1	0
ENSG00000153107:2:-:112243113:112358212	ANC1_HUMAN.Human.chr2.mb87_2:2:-:87112703:87133636	Duplicated	BM145592:2:87125552:87126011	87126006	Pediatric acute myelogenous leukemia cell (FAB M1) Baylor-HGSC project=TCAA	pediatric 6 years	leukopheresis	1	0
ENSG00000154710:7:+:65731380:65913881	ENSP00000370210.Human.chr7.mb65:7:-:65530372:65556065	Duplicated	AI375917:7:65532305:65533142	65533123	Soares_NhHMPu_S1	n/a	pooled human melanocyte, fetal heart, and pregnant uterus	2	0
ENSG00000204840:9:-:41311107:41317364	ENSP00000366849.Human.chr9.mb94:9:+:94684677:94690538	Duplicated	BI520460:9:94688075:94688804	94688104	NIH_MGC_119	n/a	medulla	1	0
ENSG00000139168:12:-:40992155:41006199	Q8TBF4_HUMAN.Human.chr16.mb67:16:+:67855707:67856342	Processed	BF906572:16:67855849:67856020	67855873	ST0296	adult	n/a	1	0
ENSG00000108406:17:+:54997668:55040484	Q8WY53.Human.chr17.mb55:17:-:55408167:55434510	Duplicated	AA443927:17:55432042:55432401	55432379	Soares_testis_NHT	n/a	n/a	1	0
ENSG00000205418:6:+:5774204:5792478	ENSP00000369313.Human.chr13.mb20:13:-:20802715:20819676	Duplicated	AI217278:13:20806491:20806869	20806849	Soares_NFL_T_GBC_S1	n/a	n/a	1	0
ENSG00000205418:6:+:5774204:5792478	ENSP00000369313.Human.chr13.mb20:13:-:20802715:20819676	Duplicated	AA569984:13:20804142:20804570	20804550	NCI_CGAP_Br2	n/a	breast	1	0	AA569901,AA688101,AW055253,DB301320,BM091556,
ENSG00000205418:6:+:5774204:5792478	ENSP00000369313.Human.chr13.mb20:13:-:20802715:20819676	Duplicated	DB336884:13:20803656:20804210	20804186	TESTI2	n/a	testis	1	0	CD366869,
ENSG00000081154:3:+:102775730:102795969	ENSP00000265260.Human.chr13.mb47:13:-:47800219:47800699	Processed	CD692946:13:47800247:47800439	47800411	human nasopharynx	n/a	normal nasopharynx	1	0
ENSG00000176681:17:+:41726926:41770918	ENSP00000366062.Human.chr17.mb42:17:+:42449558:42486786	Duplicated	AA149869:17:42479675:42480254	42479691	Soares_pregnant_uterus_NbHPU	adult	n/a	1	0	BQ185349,BF344847,
ENSG00000176681:17:+:41726926:41770918	ENSP00000366062.Human.chr17.mb42:17:+:42449558:42486786	Duplicated	AI421349:17:42463950:42464106	42463978	NCI_CGAP_Brn23	n/a	glioblastoma (pooled)	1	0
ENSG00000176681:17:+:41726926:41770918	ENSP00000366062.Human.chr17.mb42:17:+:42449558:42486786	Duplicated	DB300378:17:42466124:42466665	42466140	BRACE3	n/a	cerebellum	1	0	BU733007,BU729294,BM703084,BM692500,
ENSG00000176681:17:+:41726926:41770918	ENSP00000366062.Human.chr17.mb42:17:+:42449558:42486786	Duplicated	AW340636:17:42485909:42486472	42485930	Soares_NFL_T_GBC_S1	n/a	n/a	1	0	AI125899,BM673726,
ENSG00000189212:7:-:35087426:35192299	ENSP00000352991.Human.chr7.mb29:7:+:29656856:29693533	Duplicated	AA917053:7:29668852:29669211	29668872	Soares_NFL_T_GBC_S1	n/a	n/a	1	0
ENSG00000109536:4:+:191098968:191121352	FRG1_HUMAN.Human.chr9.mb67:9:-:67919968:67928513	Duplicated	AA777183:9:67920861:67921217	67921196	Soares_fetal_heart_NbHH19W	19 weeks	n/a	1	0	W60894,
ENSG00000109536:4:+:191098968:191121352	FRG1_HUMAN.Human.chr9.mb67:9:-:67919968:67928513	Duplicated	BX115557:9:67920530:67921188	67921175	Soares_fetal_heart_NbHH19W	19 weeks	n/a	1	0
ENSG00000033011:16:+:5061821:5075588	ENSP00000262374.Human.chr3.mb75:3:+:75546900:75551778	Duplicated	BP397826:3:75549390:75549887	75549413	Homo sapiens pancreatic islet	n/a	pancreatic islet	2	0
ENSG00000033011:16:+:5061821:5075588	ENSP00000262374.Human.chr3.mb75:3:+:75546900:75551778	Duplicated	AI803540:3:75547154:75547600	75547171	Soares_NhHMPu_S1	n/a	pooled human melanocyte, fetal heart, and pregnant uterus	2	0	AA243500,AI088337,AA479082,CA428225,AA022479,
ENSG00000197785:1:+:1437394:1459928	ENSP00000368034.Human.chr1.mb1:1:+:1385099:1415010	Ambiguous	DA530044:1:1403254:1403722	1403260	FEBRA2	fetal	brain	2	0	DA476636,DA244830,
ENSG00000197785:1:+:1437394:1459928	ENSP00000368034.Human.chr1.mb1:1:+:1385099:1415010	Ambiguous	DB061122:1:1403248:1403801	1403255	TESTI4	n/a	testis	2	1
ENSG00000153046:6:+:4651392:4900774	Q6P7T5.Human.chrX.mb9_9:X:+:9330791:9332839	Duplicated	DB381119:X:9331526:9332095	9331547	PLACE3	n/a	placenta	1	0
ENSG00000163982:4:-:4241354:4279517	Q7RTM1.Human.chr2.mb91:2:+:91141263:91173174	Duplicated	AI131342:2:91169532:91170026	91169552	Soares_fetal_heart_NbHH19W	19 weeks	n/a	1	0	AA024714,AA024713,BF432445,AI472108,AW015776,AI127317,
ENSG00000198670:6:-:160872505:161007397	ENSP00000321466.Human.chr6.mb160:6:-:160794450:160805328	Duplicated	DB331937:6:160795468:160796003	160795986	SMINT2	n/a	small intestine	2	0
ENSG00000140105:14:-:99869878:99912433	ENSP00000351481.Human.chr11.mb58:11:+:58779411:58783546	Duplicated	BM976612:11:58782204:58782924	58782227	UI-CF-EN1	adult	primary lung cystic fibrosis epithelial cells	2	0
ENSG00000149262:11:-:77267416:77383365	Q96GA1.Human.chr7.mb64_2:7:+:64810814:64821101	Duplicated	AI821043:7:64816444:64816906	64816465	Stratagene lung (#937210)	72 years	n/a	1	0
ENSG00000149262:11:-:77267416:77383365	Q96GA1.Human.chr7.mb64_2:7:+:64810814:64821101	Duplicated	AI935622:7:64817024:64817543	64817044	NCI_CGAP_Kid11	n/a	n/a	1	0	AA745086,
ENSG00000149262:11:-:77267416:77383365	Q96GA1.Human.chr7.mb64_2:7:+:64810814:64821101	Duplicated	DB316860:7:64817108:64817640	64817129	FEBRA2	fetal	brain	2	0
ENSG00000178691:17:+:27288185:27352162	ENSP00000316578.Human.chr17.mb26:17:+:26117646:26127546	Duplicated	AA868352:17:26120533:26121110	26120551	Soares_testis_NHT	n/a	n/a	1	0
ENSG00000178691:17:+:27288185:27352162	ENSP00000316578.Human.chr17.mb26:17:+:26117646:26127546	Duplicated	N40476:17:26118398:26118709	26118427	Soares_multiple_sclerosis_2NbHMSP	age 46	multiple sclerosis lesions	1	0
ENSG00000178691:17:+:27288185:27352162	ENSP00000316578.Human.chr17.mb26:17:+:26117646:26127546	Duplicated	BQ774837:17:26122681:26123314	26122687	NCI_CGAP_FH0	adult	human chondrosarcoma cell line	1	0
ENSG00000178691:17:+:27288185:27352162	ENSP00000316578.Human.chr17.mb26:17:+:26117646:26127546	Duplicated	BI497301:17:26120163:26120757	26120175	Morton Fetal Cochlea	16-22 week fetus	cochlea	1	0
ENSG00000178691:17:+:27288185:27352162	ENSP00000316578.Human.chr17.mb26:17:+:26117646:26127546	Duplicated	BG654810:17:26123235:26123788	26123245	HR85 islet	n/a	purified pancreatic islet	1	0
ENSG00000005801:11:-:3336584:3356991	Q658N8.Human.chr1.mb245:1:-:245419865:245430115	Duplicated	BM787224:1:245420376:245421051	245421046	S8SNU638	n/a	ascites	2	1
ENSG00000188033:19:-:12547646:12582595	ZN490_HUMAN.Human.chr19.mb12:19:+:12179147:12181154	Duplicated	CK818717:19:12180409:12180951	12180431	HR85 islet	n/a	purified pancreatic islet	1	0
ENSG00000104408:8:-:109283162:109330170	IF36_HUMAN.Human.chr6.mb74:6:+:74058406:74059718	Processed	AA338812:6:74058567:74058809	74058592	Fetal brain I	fetus, 24 wks	n/a	1	0	EL954923,
ENSG00000196712:17:+:26446121:26728821	NF1_HUMAN.Human.chr15.mb19:15:-:19386644:19405695	Duplicated	BQ575002:15:19400188:19400807	19400787	NCI_CGAP_Ch2	adult	chondrosarcoma grade ii	1	0
ENSG00000133818:11:-:14256889:14337289	RRAS2_HUMAN.Human.chr1.mb53:1:-:53231459:53231971	Processed	EH325885:1:53231639:53231705	53231697	3' ESTs from HeLa cell	n/a	n/a	1	0
ENSG00000157869:4:-:12978447:13095060	Q8IYR8.Human.chrX.mb135:X:+:135757209:135757853	Processed	BF111698:X:135757633:135757853	135757655	Soares_NSF_F8_9W_OT_PA_P_S1	n/a	n/a	2	0	AI682354,
ENSG00000131885:17:+:18270966:18275887	ENSP00000300992.Human.chr17.mb20:17:-:20356468:20361123	Duplicated	AA778645:17:20358393:20358866	20358845	Soares_testis_NHT	n/a	n/a	1	0
ENSG00000104321:8:-:73096040:73150373	TRPA1_HUMAN.Human.chr8.mb73_2:8:-:73319629:73326354	Duplicated	AI190115:8:73325159:73325378	73325355	Soares_fetal_heart_NbHH19W	19 weeks	n/a	1	0
ENSG00000077809:7:+:73709966:73812956	GTF2I_HUMAN.Human.chr7.mb72:7:+:72227387:72252609	Duplicated	DA553872:7:72242131:72242625	72242144	HCHON2	n/a	n/a	1	0
ENSG00000146872:17:+:57910136:58044755	TLK2_HUMAN.Human.chr7.mb128:7:+:128019134:128043260	Duplicated	H22000:7:128037072:128037261	128037089	Soares adult brain N2b5HB55Y	55-year old	n/a	1	0
ENSG00000146872:17:+:57910136:58044755	TLK2_HUMAN.Human.chr7.mb128:7:+:128019134:128043260	Duplicated	AW087536:7:128024552:128024795	128024568	NCI_CGAP_Eso2	n/a	squamous cell carcinoma	1	0
ENSG00000189366:3:-:127130808:127138572	ENSP00000340009.Human.chr4.mb3:4:+:3992845:3995259	Duplicated	DB543730:4:3994607:3995053	3994626	RIKEN full-length enriched human cDNA library, hippocampus	n/a	hippocampus	1	0	AI982825,AW613304,
ENSG00000189366:3:-:127130808:127138572	ENSP00000340009.Human.chr3.mb131:3:+:131297572:131299978	Duplicated	AI089651:3:131299331:131299860	131299350	Soares_pregnant_uterus_NbHPU	adult	n/a	1	0	BE671195,AI393134,DB374211,
ENSG00000189366:3:-:127130808:127138572	ENSP00000340009.Human.chr12.mb8:12:+:8273305:8275713	Duplicated	AW167434:12:8275054:8275461	8275076	NCI_CGAP_Ut4	n/a	serous papillary carcinoma, high grade, 2 pooled tumors	1	0
ENSG00000189366:3:-:127130808:127138572	ENSP00000340009.Human.chr8.mb12:8:+:12075273:12077715	Duplicated	BP395775:8:12077036:12077411	12077049	Homo sapiens pancreatic islet	n/a	pancreatic islet	1	0	CA448574,CA420428,BU628100,AI359837,AI088724,
ENSG00000153037:5:+:112224892:112231502	SRP19_HUMAN.Human.chr11.mb0:11:-:233104:233642	Duplicated	BP423832:11:233115:233605	233595	Homo sapiens small intestine	n/a	small intestine	1	0	BP423232,
ENSG00000156096:4:-:70380474:70396212	UDB4_HUMAN.Human.chr4.mb69:4:+:69928138:69944885	Duplicated	AI733079:4:69940941:69941493	69940949	NCI_CGAP_Kid5	n/a	2 pooled tumors (clear cell type)	2	1	AA878944,
ENSG00000156096:4:-:70380474:70396212	UDB4_HUMAN.Human.chr4.mb69:4:+:69928138:69944885	Duplicated	BX094712:4:69940957:69941637	69940971	NCI_CGAP_Kid5	n/a	2 pooled tumors (clear cell type)	2	0
ENSG00000156096:4:-:70380474:70396212	UDB4_HUMAN.Human.chr4.mb69:4:+:69928138:69944885	Duplicated	AI342293:4:69943877:69944302	69943902	Soares_fetal_lung_NbHL19W	19 weeks	n/a	2	1
ENSG00000150527:14:+:38804247:38925907	CTGE5_HUMAN.Human.chr7.mb143_3:7:-:143594861:143597276	Processed	AA235220:7:143594864:143595217	143595195	Soares_NhHMPu_S1	n/a	pooled human melanocyte, fetal heart, and pregnant uterus	2	0
ENSG00000113249:5:-:156389109:156417699	ENSP00000344844.Human.chr19.mb24:19:-:24137051:24138076	Processed	BE348845:19:24137480:24137937	24137913	NCI_CGAP_Lu24	n/a	carcinoid	2	0	BE326430,DB352209,BE670924,BF508952,
ENSG00000203710:1:+:205736096:205881732	ENSP00000356017.Human.chr1.mb205_2:1:+:205948147:205952835	Duplicated	DB042291:1:205948991:205951476	205949000	TESTI2	n/a	testis	1	0
ENSG00000119689:14:+:74418372:74440196	ENSP00000335465.Human.chr1.mb75:1:-:75981694:75982841	Duplicated	DA949096:1:75981762:75982304	75982294	SPLEN2	n/a	spleen	2	1
ENSG00000131013:6:-:149867324:149908864	ENSP00000253329.Human.chr7.mb7:7:+:7986470:7988385	Duplicated	BI870948:7:7986613:7987172	7986628	NIH_MGC_90	n/a	adenocarcinoma, cell line	2	0
ENSG00000153666:15:+:20806683:20820192	Q8NA68.Human.chr9.mb130:9:-:130062030:130068225	Duplicated	BE550162:9:130062591:130062932	130062921	NCI_CGAP_Lu24	n/a	carcinoid	2	0
ENSG00000172530:16:+:86542539:86668425	ENSP00000347125.Human.chr16.mb29:16:+:29031871:29035146	Duplicated	AW867077:16:29034576:29035060	29034602	SN0033	adult	n/a	1	0
ENSG00000204517:19:+:63042317:63045300	ENSP00000365382.Human.chr19.mb63:19:-:63075424:63078407	Duplicated	DB334885:19:63076116:63076666	63076644	SYNOV2	n/a	synovial membrane tissue from rheumatioid arthritis	1	0	BF939619,AI440124,AI703142,BX094016,
ENSG00000006704:7:+:73506056:73654846	GT2D1_HUMAN.Human.chr7.mb65:7:+:65613828:65648094	Duplicated	AA627356:7:65628513:65628883	65628530	NCI_CGAP_Br2	n/a	breast	1	0
ENSG00000006704:7:+:73506056:73654846	GT2D1_HUMAN.Human.chr7.mb65:7:+:65613828:65648094	Duplicated	AW452658:7:65630352:65630805	65630375	NCI_CGAP_Sub5	n/a	n/a	1	0	BE223035,
ENSG00000006704:7:+:73506056:73654846	GT2D1_HUMAN.Human.chr7.mb65:7:+:65613828:65648094	Duplicated	BU727812:7:65632726:65633056	65632745	UI-E-CR0	adult	eye anterior segment	1	0
ENSG00000163913:3:+:130641658:130721880	Q9HBG5.Human.chr3.mb130:3:+:130582822:130595684	Duplicated	CB854376:3:130588532:130589124	130588554	UI-CF-DU1	adult	primary lung epithelial cells	2	0	CA430217,
ENSG00000163913:3:+:130641658:130721880	Q9HBG5.Human.chr3.mb130:3:+:130582822:130595684	Duplicated	BF433645:3:130589390:130589740	130589414	NCI_CGAP_Lu24	n/a	carcinoid	1	0
ENSG00000163913:3:+:130641658:130721880	Q9HBG5.Human.chr3.mb130:3:+:130582822:130595684	Duplicated	AI217999:3:130588448:130588813	130588467	Soares_NFL_T_GBC_S1	n/a	n/a	1	0	BF733037,AI935450,CN312223,
ENSG00000106714:9:-:39062764:39278456	ENSP00000366887.Human.chr9.mb65:9:+:65325505:65357577	Duplicated	BG195595:9:65334075:65334445	65334099	Athersys RAGE Library	n/a	n/a	1	0
ENSG00000106714:9:-:39062764:39278456	ENSP00000366887.Human.chr9.mb65:9:+:65325505:65357577	Duplicated	BG200198:9:65334097:65334449	65334110	Athersys RAGE Library	n/a	n/a	1	0
ENSG00000071539:5:+:946004:971156	ENSP00000166345.Human.chr16.mb51:16:+:51890101:51891207	Processed	W88964:16:51890789:51891182	51890809	Soares_fetal_liver_spleen_1NFLS_S1	20 week-post conception fetus	n/a	2	0
ENSG00000166483:11:+:9550916:9567874	WEE1_HUMAN.Human.chr17.mb22_2:17:-:22116773:22118241	Processed	AA906308:17:22116781:22117058	22117040	Soares_NFL_T_GBC_S1	n/a	n/a	2	1
ENSG00000022976:14:+:101853467:101878454	ENSP00000262236.Human.chrX.mb3:X:-:3752858:3830115	Ambiguous	CA449819:X:3754743:3755483	3755461	NCI_CGAP_EI1	adult	chondrosarcoma	2	0	AW135897,
ENSG00000146731:7:+:56086872:56099176	ENSP00000275603.Human.chr7.mb64:7:+:64853564:64864181	Duplicated	EC528786:7:64862276:64862383	64862300	LNCAP + R1881 synthetic Androgen human prostate library	n/a	prostate	1	0
ENSG00000186204:19:+:15644918:15668984	CP4FC_HUMAN.Human.chr19.mb15:19:-:15732056:15751721	Duplicated	AW444657:19:15732422:15732667	15732645	NCI_CGAP_Sub5	n/a	n/a	1	0
ENSG00000186204:19:+:15644918:15668984	CP4FC_HUMAN.Human.chr19.mb15:19:-:15732056:15751721	Duplicated	DB324253:19:15746602:15747145	15747133	NT2RI3	n/a	n/a	2	1
ENSG00000186204:19:+:15644918:15668984	CP4FC_HUMAN.Human.chr19.mb15:19:-:15732056:15751721	Duplicated	CA424490:19:15735910:15737005	15736994	NCI_CGAP_FE1	adult	cell lines	2	1
ENSG00000087191:17:+:59258519:59263098	ENSP00000310572.Human.chr7.mb30:7:+:30377651:30378878	Duplicated	CB409536:7:30378325:30378860	30378340	COGENE 6E MAX	6 weeks postconception	maxilla, pooled	1	0	R09815,BX104903,DW419719,
ENSG00000165115:9:-:85641433:85726162	Q86VH2.Human.chr9.mb87:9:+:87558035:87591312	Duplicated	AI424989:9:87560791:87569846	87560798	Soares_NFL_T_GBC_S1	n/a	n/a	1	0
ENSG00000165115:9:-:85641433:85726162	Q86VH2.Human.chr9.mb87:9:+:87558035:87591312	Duplicated	AA897638:9:87585881:87586276	87585900	Soares_NFL_T_GBC_S1	n/a	n/a	1	0
ENSG00000165115:9:-:85641433:85726162	Q86VH2.Human.chr9.mb87:9:+:87558035:87591312	Duplicated	DB339823:9:87560795:87579315	87560804	TESTI4	n/a	testis	1	0
ENSG00000188171:19:-:20594586:20636246	Q96QM1_HUMAN.Human.chr19.mb19:19:+:19850290:19851951	Duplicated	BP394613:19:19850534:19851032	19850557	Homo sapiens pancreatic islet	n/a	pancreatic islet	1	0
ENSG00000066923:7:+:99613474:99659778	ENSP00000344472.Human.chr7.mb101_2:7:-:101807913:101808656	Duplicated	AW237343:7:101808377:101808647	101808631	NCI_CGAP_Kid11	n/a	n/a	2	0
ENSG00000164037:4:-:104025825:104160325	ENSP00000296422.Human.chr2.mb91:2:-:91434852:91483467	Duplicated	T60768:2:91436936:91437030	91437020	Stratagene ovary (#937217)	49 year old	n/a	1	0
ENSG00000174652:19:-:9384272:9407234	ENSP00000339195.Human.chr19.mb9:19:-:9495628:9496161	Ambiguous	AW405641:19:9495654:9496021	9495997	NIH_MGC_37	n/a	lymph	2	1
ENSG00000132182:3:-:13332737:13436809	ENSP00000254508.Human.chr3.mb130:3:-:130524571:130527487	Duplicated	AA916039:3:130525832:130526102	130526083	NCI_CGAP_Br7	n/a	n/a	2	1	BU732259,
