# Supplementary material for: Pseudogenes as an alternative source of natural antisense transcripts
Source: BMC Evol Biol. 2010 Nov 3;10:338. doi: 10.1186/1471-2148-10-338 (PMC2984423; doi:10.1186/1471-2148-10-338)
Supplement: Additional file 4 — Table S2. EST and genomic evidence of 87 transcripts expressed antisense of pseudogenes. There are five rows for each trans-NAT. The first row (starting with " > ") contains 13 fields: (1) gene location; (2) pseudogene location; (3) pseudogene type; (4) position of polyadenylation signal; (5) number of ESTs supporting the antisense trans-NAT; (6) identifier of representative EST; (7) BLAT score and (8) BLAT percentage of identity of the alignment between the EST and the parental gene; (9) equivalent antisense PAS conserved in the parental gene: 1 = yes, 2 = no; (10) number of ESTs supporting the antisense cis-NAT; (11) length, (12) number of point mutations and (13) gaps in the alignment between pseudogene and parental gene. The second row shows the sequence of the representative EST. Rows 3 to 5 show the alignment of the pseudogene region originating the EST with the parental gene. [file 1471-2148-10-338-S4.TXT]

geneLocation	psgLocation	psgKind	PAS	num_EST_ev	representativeEstLocation	estSco	estId	kind_of_example	ESTnum_in_parental_gene_inCluster	length_psg_display_al	mut	gaps
>ENSG00000073969:17:+:42023391:42189997	ENSP00000225282.Human.chr17.mb41:17:+:41839449:41919822	Duplicated	41868820	1	CA390971:17:-:41868804:41869344	100	99.81	1	0	538	9	2
cattcattcatttattgagacagggtcttgctctgttgcccaggctggagtgcagtggtgcaatcatactccattgcagcctcgcactcctgggctcaagtagtcctcccacctccacctgccaagtagctgggactacacccagctaatttgtgtgtgtgtgtgtgtgtgtgtgtgtgtgtgtgtgtgtgtgtgtgtgtgtttgtgtagaattggagtctcactatgttgctcaggctggtctcagactcctggcctcaagcagtcctcccgcctcagcctcccaaagtgctgggataacaggcatcagccactgtgcctgacttttttttttttttcaacctagtagtgtatcttgggtttttttctgtgataaagcacacagataacattttattt…
gtgagtagaaaggagacgcaatgccaaccttgttctggtgtgtgcctaggagccttcttactgctgaggaagagacgctaacttaccatgacgggacttgtgtggatgcagatctgctaatactatttaactttttaaaaAATAAAatgttatctgtgtgctttatcacagaaaaaaacccaagatacactactaggttgaaaaaaaaaaaaaagtcaggcacagtggctgatgcctgttatcccagcattttgggaggctgaggcgggaggactgcttgaggccaggagtctgagaccagcctgagcaacatagtgagactccaattctacacaaacacacacacacacacacacacacacacacacacacacacacacacacacaaattagctgggt…
gtgagtagaaaggagacgcaatgccaaccttgttctggtgtgtgcctaggagccttcttactgctgaggaagagacgctaacttaccatgacgggacttgtgtggatgcagatctgctaatactatttaactttttaaaaAATAAAatgttatctgtgtgctttatcacagaaaaaaacccaagatacactactaggttgaaaaaaaaaaaaaagtcaggcacagtggctgatgcctgttatcccagcattttgggaggctgaggcgggaggactgcttgaggccaggagtctgagaccagcctgagcaacatagtgagactccaattctacacaaacacacacacacacacacacacacacacacacacacacacaca........aattagctgggt…
*******************************************************************************************************************************************************************************************************************************************************************************************************************************************************************************************........************…
>ENSG00000151539:4:-:3994417:4008064	ENSP00000281228.Human.chr11.mb71:11:+:71180424:71183883	Duplicated	71181013	1	BF516067:11:-:71180992:71183310	95.88	100	1	0	396	37	15
tttttttttttttttttgatacaggatggattttattttttacttatttatttttttgagacaagagtctcactgtgttgcccaggctggattaccatggcacagtcttggggaacagagctcaaaaaaaataagataaaacatagatacagaaaaccacaaaggaaaaacatagcatattgaatcatcacaaggcagccaccccttcatagccacacccggcccctggccacaactgacctgtgctccatcgccagaattccattgtctcaggaatgttcaatgaatggaatcctgtgtggcctgagatgagtgtctttcatgccacgtgacacccttgaggcctgtgcaagctgttggcatgtcaacagttagctgcttctcattgctgagtggcga…
catgacaggacaaatcgccactcagcaatgagaagcagctaactgttgacatgccaacagcttgcacaggcctcaagggtgtcacgtggcatgaaagacactcatctcaggccacacaggattccattcattgaacattcctgagacaatggaattctggcgatggagcacaggtcagttgtggccaggggccgggtgtggctatgaaggggtggctgccttgtgatgattcaatatgctatgtttttcctttgtggttttctgtatctatgttttatcttattttttttgagctctgttccccaagactgtgccatggtaatccagcctgggcaacacagtgagactctgtctcaaaaaAATAAAtaagtaaaaAATAAAatccatcctgtatca
catgacaggaccaatcgctaatcagcaatgagaaacagctaactgttgacatgccatcagcttgcacaggcctcaagggtgtcatgcggcatgaaagacactcatctcaggccatacaggattccattcattgaacattcctgagacaacagaattctggcgatggagcactggtcagtggtggccaggggccgggtgtggctatgaaggggtggctgccttgtgatgattcaatatgctgtgtttgtcctttgtggttttctgtatctatgttttatcttatttttttt.....................tgccatggtaatccagcctgggcaacacagtgagact..gtctcaaaaaAATAAAtaagtaaaaAATAAAatccatcctgtatca
***********.******.*.*************.*********************.***************************.*.***************************.**********************************..********************.*******.************************************************************.*****.*******************************************.....................*************************************..**********************************************
>ENSG00000110799:12:-:5928301:6104097	VWF_HUMAN.Human.chr22.mb15:22:-:15550982:15565358	Duplicated	15559613	2	DB346981:22:+:15559114:15559631	99.81	99.81	1	0	517	19	11
ggggttttgaatctttattcatctttccacaatgtttttgctccaattttttctctcttcgttagggcccaacgtattaaacatgttttaaaactcatgcaatttacattctgttagaatatgtactgtaaagcatttatcttcaacagaacatgtacaagcacaggttagcgtctacattttagtaacatttgttcttggagacacttgtaagaaggcttagattataattaagtattcatgttgctaaagatgtaggttgaaaagaaatcaactttgagtggctgtgtggatggcctanaacaacgagtatattttttcatatcctaggatgggctaaagctttggtttctagaatcaaaggaagtcggctatgtgtgtgttttgaagtgggggggc…
gtatgactacttccatattcccacagaatctcctctgttccacctgaacttgagatcccacggaccattccacacccaagtgagatgtcactgtttaacatctgtccccaaatagcatgcccccccacttcaaaacacacacatagccgacttcctttgattctagaaaccaaagctttagcccatcctaggatatgaaaaaatatactcgttgttctaggccatccacacagccactcaaagctgatttcttttcaacctacatctttagcaacatgaatacttaattataatctaagccttcttacaagtgtctccaagaacaaatgttactaaaatgtagacgctaacctgtgcttgtacatgttctgttgaagataaatgctttacagtacatat…
........acttccatattcccacagaatctcctctgttccacctgaacttgagatcccatggaccattccacatccaagtgagatgtcattgtttaacatctgtccccaaatagcatgccccccaccttcaaaacacacacatagccgacttcctttgattctagaaaccaaagctttagcccatcctaggatatgaaaaaatatactcgttgttctaggccatccacacaaccactcaaagctgatttcttttcaacctacatctttagcaacatgaatacttaattataatccaagccttcttacaagtgtctccaagaacaaatgttactaaaatgtagacgctaacctgtgtttgtacatgttctgttgaagataaatgctttacagtacatat…
........****************************************************.*************.***************.**********************************..*********************************************************************************************************.**************************************************************.************************************************************.******************************************…
>ENSG00000180777:18:+:14738239:14841792	ENSP00000317892.Human.chr21.mb13:21:+:13340429:13355074	Duplicated	13345404	1	BX489089:21:-:13345398:13345854	100	99.56	1	0	456	124	34
ttttttttttttttttttgagacaagagcctcgctctgttgcccaggctggagtgcagtggcacgatctcagcagatcactgcaacctccgcctcctgggttcatgaaattctcctacctcagcttcccatgtagctggtattacatatgcatgccacccaggcccagctaattttttgtatttagtagagatgggatttctccatgttagtcagggtggtcccaaactcctgtgctcaagcaatccgccccctttggccttccaaagtgctaggattacaggagtgagtcaccgctcctggacactaccaaactttttaaagctttaattcttcacgttggatataaaatgtctgacacatactgaatatggtaatgacataataagtgatagttata…
ttttttttttttttttttgagacaagagcctcgctctgttgcccaggctggagtgcagtggcacgatctcagcagatcactgcaacctccgcctcctgggttcatgaaattctcctacctcagcttcccatgtagctggtattacatatgcatgccacccaggcccagctaattttttgtatttagtagagatgggatttcaccatgttagtcagggtggtcccaaactcctgtgctcaagcaatccgcccgctttggccttccaaagtgctaggattacaggagtgagtcaccgctcctggacactaccaaactttttaaagctttaattcttcacgttggatataaaatgtctgacacatactgaatatggtaatgacataataagtgatagttata…
..........ttttttttga............gctctgttacccaggctagagtgcagtggcatgatctcagc.....................................tctcctacctcagtctcccaagtagctgggattaca.....................gctaattttttgtatttagtagaga.....tttcaccatgttagtcaggctagtctcaaattcctgagctcaagcaattcatctgccttggcctcccaaagtgctaggattataggagtgaaccactgtgcctggacactaccaaacattttaaagctttaattcttcaccttggatataaaatttctgacacatgctgaatatggtaatggcataataa.......ttata…
..........**********............********.********.*************.*********.....................................*************..*****.********.******.....................*************************.....*******************.*.***.****.*****.***********.*..*.**.*******.*****************.********..***.*..*****************.**********************.*************.**********.***************.********.......*****…
>ENSG00000153107:2:-:112243113:112358212	ANC1_HUMAN.Human.chr2.mb87_2:2:-:87112703:87133636	Duplicated	87126006	1	BM145592:2:+:87125552:87126011	98.5	99.35	1	0	459	3	2
ttttttttttttttttggtctacattatacacagcaaacattgaatctttttaaatatattttgaatattggcttaagtcatggataaaataattaacataaatattttaattactgcataaagttatccatttcactgcagctttaaaaataccatttttaaagagttctaagatgttatgtaaaataaattttaagtagatgcaaagtgtcttatttgtagcatgtacacatacacacacaaagcacaaagtaagacttatttgtctttactatatgctttttgtacctaaaagctaactcaactgctagtgttagcaccacaatgagtaataagttcataagttacacttgtactttctcaaaaaaggcagacatatcaatatgaaaaaactgagt…
ttttctttttgatctacattatacacagcaaacattgaatctttttaaatatattttgaatattgtcttaagtcatggataaaataattaacataaatattttaattactgcataaagttatccatttcactgcagctttaaaaataccatttttaaagagttctaagatgttatgtaaAATAAAttttaagtagatgcaaagtgtcttatttgtagcatgtacacatacacacacaaagcacaaagtaagacttatttgtctttactatatgctttttgtacctaaaagctaactcaactgctagtgttagcaccacaatgagtaataagttcataagttacacttgtactttctcaaaaaaggcagacatatcaatatgaaaaaactgagtgacctt…
ttttctttttgatctacattatacacagcaaacattgaatctttttaaatatattttgaatattgtcttaagtcacggataaaataattaacataaatattttaattactgcataaagttatccatttcactgcagctttaaaaataccatttttaaagagttctaagatgttatgtaaAATAAAttttaagtagatgca..gtgtcttatttgtagcatgtacacatacacacacaaagcacaaagtaagacttatttgtctttactatatgctttttgtacctaaaagctaactcaactgctagtgttagcaccacaatgagtaataagttcataagttacacttgtactttctcaaaaaaggcagacatatcaatatgaaaaaactgagtgacctt…
***************************************************************************.****************************************************************************************************************************..*****************************************************************************************************************************************************************************************************…
>ENSG00000154710:7:+:65731380:65913881	ENSP00000370210.Human.chr7.mb65:7:-:65530372:65556065	Duplicated	65533123	1	AI375917:7:+:65532305:65533142	97.09	98.8	2	0	836	141	61
ttttttttttccttacaaaattatttattgctacagtgcacaacaatgaaagaggggaagcaacccaaatgcacagcggtagaggagagttgaataagtcagttaatataatgcaatgctataaagccaccaaaaatgtttggtgggttagataaatagaagtgtccataaaatatgtaaattatcaaaacatgcattaaatctatttaagagtatgtagatatagcaaaaagaatgagatggtcatggtgagacaccactaggtaggaaggggtccccagaaaaactccagctggcctgtgcactggggtggaacttgaagtttgcaccgttgatagcggggaggagcctggcacctcttcttactgtgtaaaacccattattctagctgctggcaga…
ctgatcctctttgaatggcaagatctttcatctcatcatcagtagtttctggacagaacacatatttatagagatgagtcatgatgtacttttcaatctgatccatttatcttctcaactcattctggaggcactgaaatagccaaacagaaaagctcaagagagtatatatactccttgtactgatagtaagtaagccactccttgtactggcagtaagcataaaagtactcacagattatattaatccttcaggagagtaaaacccatccattaacattatttccagtatccactgttgcaggatttttccttagttcagctaaggacggggtccttgtccgtctcaaggccacaaaaatttaggcttacagacggtttgaatggtgagtaaggcag…
.........tttgaatggcaagatctttcttctcatcatcagtagtttctggacagaatacatatttatagagacgagtcatgatgtacttttcaatctgatccatt.atcttctcgactctttctggaggcactgaaata.....................................................aagccattccttgtactggtagtaagcctaaaagtactcacaggttatattaatcctgcaggagagtaaaacctatccattaatattatttccaatatccattgttgccggacttttccttagttcagctaaagacgggatccttgtccgtctcacagccacaaaaatttaggctcgcaggcggtttgaatggtgggtaagacag…
.........********************.****************************.***************.********************************.********.****.*******************.....................................................******.************.*******.***************.*************.***************.*********.**********.******.******.***.*******************.******.***************..******************..***.**************.*****.***…
>ENSG00000204840:9:-:41311107:41317364	ENSP00000366849.Human.chr9.mb94:9:+:94684677:94690538	Duplicated	94688104	1	BI520460:9:-:94688075:94688804	99.73	99.73	1	0	728	54	40
atctggggcctgagtccaaccctttatttcatccacaccccaattccggcccacacctatggctcaggcccatcttcaatcctctttcccagtcctatctcctgcttttccatccccgatgaagaacactggagtagcttgccctgcgtcgcagaataaagtgcaagctctctctctacctgaaattcagcaccctgaatggcctttgttgaggaaacaactataaggtgggttggctttaccccctagggtccaaaaatctcaggacatctttagtgtctccactcctaaccttccccaggaaaggggacacccattctgcctgagaactttccagtcagtcctgaactccagagcaacatattgaaaagtggttcattcaacaccagggcaagattc…
tttctatatgattcctgtccgtgagtcttAATAAAtccctaccgagtcactcctcaagggcttcctcaagttcctttctgactcttcagaggtcacccccagagtcttccctgggaagctttctatgcccctggatagattttgcggggcctcacccagaatttgccccagatgtgggcacaggtccctctctagctggaacttcaccttctgtgcctccttgctgctttcacctgtggacatggaggactgccaggacctgggtttgcccttcgcctgacttttccctggcaattcatcccaaagctgcatcagatccagagactcttgaatcttgccctggtgttgaatgaaccacttttcaatatgttgctctggagttcaggactgactggaaag…
tttctatatgagtcctctctgtgcatcttAATAAAtc....ccgagtcactcctcaagggcttcctcaagttcctttccaactcctcagaagtcacccccagaaccttccgtgggaagcttttcatatccctggatagattttgtggggtctcacccagaatttgccccagatgtgggcacgggtccctctctagctggaacttcaccttctgtgcctccttgctgctttcacctgtggacatggaggactgccagggactgggtttgcccttggcctgacttgtccctggtgattcgtcccgaagctgcatcagatccagagactcttggatcttgccccagtgttggatgatccacttttttatgtgttgctc.ggagttcaggactgactggaaag…
***********.****.**.***..************....*************************************..****.*****.************..*****.***********..**..****************.****.*******************************.***************************************************************************..**************.*********.*******..****.****.***************************.*********..******.****.********..**.********.***********************…
>ENSG00000139168:12:-:40992155:41006199	Q8TBF4_HUMAN.Human.chr16.mb67:16:+:67855707:67856342	Processed	67855873	1	BF906572:16:-:67855849:67856020	100	100	1	7	171	16	12
aagagtaaagaggttgcatttattttatttttggataaaatactctgcacaaaacagtactagggcaataaacaacggttatttggtagagtgataaaagcaagcatcactattgacaacagaagagcagccgagttcacccaaaggcagaactactttgatgaatctaag
cttagattcatcaaagtagttctgcctttgggtgaactcggctgctcttctgttgtcaatagtgatgcttgcttttatcactctaccaaataaccgttgtttattgccctagtactgttttgtgcagagtattttatccaaaAATAAAataaatgcaacctctttactctt
cttagatttatcaaagtagtttcgccttcggatgaactcagctgctcttccattgtcaatagcaatgcttgcttttatcactctaccaaataac.gttgtttattgccctggtacagttttgtgcagagt..tttatccaaaAATAAAataaatgcaacccctttactctt
********.************..*****.**.*******.**********..**********..******************************.***************.****.**************..****************************.**********
>ENSG00000108406:17:+:54997668:55040484	Q8WY53.Human.chr17.mb55:17:-:55408167:55434510	Duplicated	55432379	1	AA443927:17:+:55432042:55432401	95.73	99.72	1	0	359	3	3
ttttttttttttttttttttaggcaaaattaattttaatcttgacattttctttatttttaaattaatttttctgttcagttgctgaagttatttttttcttcccattttaggccagtttgaaatagaaaaaagttgtgagttactttttcagatggcagagtctgttgattatgattatgatgttcaagataccatcctcgatggcttgttaatattgccgtgttatggatcaatgacaactggtaatttctcattagaatagaaaatttgatttttttaaaaaactttttattgaataatcgtgtttacagaaaagcagtcagatcttaagtgcttaggtaagtttcacaaaccagtctcacctttgtaaacc
gggttacaaaggtgagactggtttgtgaaacttacctaagcacttaagatctgactgcttttctgtaaacacgattattcAATAAAaagttttttaaaaaaatcaaattttctattctaatgagaaattaccagttgtcattgatccataacacggcaatattaacaagccatcgaggatggtatcttgaacatcataatcataatcaacagactctgccatctgaaaaagtaactcacaacttttttctatttcaaactggcctaaaatgggaagaaaaaaataacttcagcaactgaacagaaaaattaatttaaaAATAAAgaaaatgtcaagATTAAAattaattttgcctaaaa
gggttacaaaggtgagactggtttgtgaaacttacctaagcacttaagatctgactgcttttctgtaaacacgattattcAATAAAaagtttttttaaaaaatcaaattttctattctaatgagaaattacctgttgtcattgatccataacacggcaatattaacaagccatcgagggtggtatcttgaacatcataatcataatcaacagactctgccatctgaaaaagtaactcacaacttttttctatttcaaactggcctaaaatgggaagaaaaaaataacttcagcaactgaacagaaaaattaatttaaaAATAAAgaaaatgtcaagATTAAAattaattttgcctaaaa
***********************************************************************************************.************************************.*********************************************.************************************************************************************************************************************************************************************
>ENSG00000205418:6:+:5774204:5792478	ENSP00000369313.Human.chr13.mb20:13:-:20802715:20819676	Duplicated	20806849	1	AI217278:13:+:20806491:20806869	96.92	98.94	1	0	378	30	23
tttttttttttttgctttttcctccagtttatttcatggtggtgtggcaaatggggatgggcaaagtcattccatatggtgtgctggaacaaggacagtgaattaagtggctggtggacaacgaggaaagagataaatgggccaaccaaaaaagcacctacagttccgcgactgggcttgattcccaactgggcacatcaatgcgctcaacagcacgagtgggatgaaatttcatctgataggggattgctgacaaataacaaatgagtggcaggggatttacaagttagataagcaagtatctagagaatcattgttagctcagctaaaaaaaatgcctttgcttaatttggggacagtcgtaaaagccaaaacatggaacaaaagtat
atacttttgttccatgttttggcttttacgacggtccccaaattaagcaaaggcatttttcttagctgagctaacaatgattctctagatacttgcttatctaacttgtaaatcccctgccactcatttgttatttgtcagcaatcccctatcagatgaaatttcatcccactcgtgctgttgagcacattgatgtgcccagttgggaatcaagcccagtcgcggaactgtaggtgcttttttggttggcccatttatctctttcctcgttgtccaccagccacttaattcactgtccttgttccagcacaccatatggaatgaccttgcccatccccatttgccacaccaccatgaAATAAActggaggaaaaagca
atacttttgttccatgttttggcttttacggctgtccccaaatttagcaaaggcatttttcttagctgagctaacaatgattctctagatacttgcctatctaacgtgtaaatcccccgccactcatttgttatttctcagcagtcccctgtcagatgaaatttcatcccact.....tgttgagcacattgatgtgcccagttatgaaacaagcccaactgcagaactgtaagtccttttctggttgacccatttatctctttcctcgttgtccaccagccacttaattcactgtccttgttccaacacaccatgtggaatgaccttgcccacccccatttgccacaccagcatgaAATAAAcaggaggaaaaagca
******************************.*.***********.***************************************************.********.***********.******************.******.******.**********************.....**************************..***.********...**.********.**.*****.******.*********************************************************.********.*****************.*****************.************.*************
>ENSG00000205418:6:+:5774204:5792478	ENSP00000369313.Human.chr13.mb20:13:-:20802715:20819676	Duplicated	20804550	6	AA569984:13:+:20804142:20804570	100	100	1	0	428	27	20
tgacaaagaaacaactttaatacagtgaggatactggggaacagaccagatgtgagcagacagggaagtctttagcaaaactgtggagtgcccaaagcttggcttctgatgcgtggagcctttccgttttgtgttcttcctcctcactccacatcccacccaagaaacctggtattttaatattctcctctttgctccattaaagcatcaaacatattcacacaaggtttacgtgaccaaggagtgcaagatagggattaaaaaatagacttgaaataccagctctgccatctgctaactttctgaccattttgggcctcaagttcctcaccaacaaagtgagaataatgatactacccagcaggttgttaccgctatgtttattagtgttcatcctat…
ttaaagttgttagcagtcagcttgctccaataggatgaacactAATAAAcatagcggtaacaacctgctgggtagtatcattattctcactttgttggtgaggaacttgaggcccaaaatggtcagaaagttagcagatggcagagctggtatttcaagtctattttttaatccctatcttgcactccttggtcacgtaaaccttgtgtgaatatgtttgatgctttaatggagcaaagaggagaatATTAAAataccaggtttcttgggtgggatgtggagtgaggaggaagaacacaaaacggaaaggctccacgcatcagaagccaagctttgggcactccacagttttgctaaagacttccctgtctgctcacatctggtctgttccccagtatc…
ttaaagttgttagcagttagcttgctccaataggatgaacatgAATAAAcgcagtggtaacaacctgctgggtagtatcattattcccactttgtt.gtgaggaacttgaggctcaaaatggtcagaaagctagcagatggcagagctggtatttaaagtctattttttaatccctatcctgcactccttggtcatgtaaaccttgtgtgaatatgtttgatgctttaatggagcaaagaggagaatATTAAAatattgggttcattgggtaggatatggagtgaggaggaagaacacaaaatggaaaggctccacatgtcagaagccaagctttgggcacgccacaattttgctaaagacttccctgcctgctcacatctggtctgttccccagtatc…
*****************.***********************..*******..**.*******************************.*********.****************.****************.************************.***********************.***************.************************************************************...****..******.****.*************************.*************...**********************.*****.********************.******************************…
>ENSG00000205418:6:+:5774204:5792478	ENSP00000369313.Human.chr13.mb20:13:-:20802715:20819676	Duplicated	20804186	2	DB336884:13:+:20803656:20804210	100	99.82	1	0	554	38	35
gcaggttgttaccgctatgtttattagtgttcatcctattggagcaagctgactgctaacaactttaaaatcatgatggcttaacacaagtttgtttctcactaacacagagtctagtgtcgatggtcctgatcgggtggctttctggtgacctgaggactcaaggatactgcccttgcattttaaggtgccactgtcttcaacacaggatctttaggttttcgtttgaaagttgtggctgctttaacttggcttggaagcatttcgttgttgagaactaggacccgagatccagggtgggagctggaatagagaactttgctatgtgcccaggtagagatgtgatgagcatcaagctagtctctgccacattattattatggctgttgctgttattgt…
ctattgtctcttccctagacacctcaaactgggatttaaggtacataagctctcagaaatggcttcctggaattatggccatgaacatcagtgaactgttagggtccgtagttacatctggaaaatgactgccgtttcaatacacaggattagttacaataacagcaacagccataataataatgtggcagagactagcttgatgctcatcacatctctacctgggcacatagcaaagttttctattccagctcccaccctggatctcgggtcctagttctcaacaacgaaatgcttccaagccaagttaaagcagccacaactttcaaacgaaaacctaaagatcctgtgttgaagacagtggcaccttaaaatgcaagggcagtatccttgagtcct…
ctattttctcttccatagacacctcaaactgggatttaaggtacataagctcccagaaatggcttcctggaattatggctatgaacatcaatgaactgttagggcccatagttacatctgaaaaatggctgccatttcaatacacggtattggttacaatgaaagcaacagccaaaataataatgtggcagagactagcttgatgctcatcacatctctacctgggcacacagcaaatttttttattccagttcccaccctggatctccggtcctagttctcaacaatgaaatgcttccaagccaagttaa.gcagccacaactttccaacaaaaacttaaagatcctgtgttgaagacagtggcaccttaaaatgcaagggcagtatccttgagtcct…
*****.********.*************************************.**************************.**********.*************.**.************.******.*****.***********.*.***.********.*.***********.*******************************************************.******.****.********.****************.******************.***********************.***************.***.*****.*************************************************************…
>ENSG00000081154:3:+:102775730:102795969	ENSP00000265260.Human.chr13.mb47:13:-:47800219:47800699	Processed	47800411	1	CD692946:13:+:47800247:47800439	100	98.96	1	0	192	6	6
gagattttatattccactcccatagcttctggttatcagaaaacccatgctttcctttattgaatgagtttggtccagctgatgttggtgtatcccttgcaatattcttcatcctcatctttgcttctggatgcctttcctctgattcactatcttcatcttcattaaaagctgctgctactgaaagagttt
gagattttatattccactcccatagcttctggttatcagaaaacccatgctttcctttattgaaggagtttggtccagctgatgttggtgtatcccttgcaatattcttcatcctcatctttgcttctggaggcctttcctctgattcactatcttcatcttcATTAAAagctgctgctactgaaagagttt
gagattttatatttcgctcccacagcttctggttatcagaaaacccatgctttcctttattgaaggagtttggtccagctgatgttggtgtatcccttccaatattcttcatcctcatctttgcttctggaggcatttcctctggttcactatcttcatcttcATTAAAagctgctgctactgaaagagttt
*************.*.******.***************************************************************************.***********************************.*********.***********************************************
>ENSG00000176681:17:+:41726926:41770918	ENSP00000366062.Human.chr17.mb42:17:+:42449558:42486786	Duplicated	42479691	3	AA149869:17:-:42479675:42480254	99.48	99.83	1	0	574	14	14
cactcttgaaagcccttgagcatttgttctgtgaacagaaaggtttgagattcagagcaagttcagagttggatggtctaagaatggaaaagccctccattctattagaagagccaggtagcaatttctggttatggaaccagaagctctcaggcttcaaataaaacagcatcacttgtactcttataaaactgtaaaaacagaaaaaccgaaaccgtatctacatctgtcctataaggcagagagtacttgagacctcatgaatttaaaaccaccttacaaactactttgcactatatgaagaaattatcactgtgggcaaagcatcaagcagagagcacagtacacagtgtgtggatgttaatgttattctctagccttcccattcctttgtcttgg…
cactcttgaaagcccttgagcatttgttctgtgaacagaaaggtttgagattcagagcaagttcagagttggatggtctaagaatggaaaagccctccattctattagaagagccaggtagcaatttctggttatggaaccagaagctctcaggcttcaAATAAAacagcatcacttgtactcttataaaactgtaaaaacagaaaaaccgaaaccgtatctacatctgtcctataaggcagagagtacttgagacctcatgaatttaaaaccaccttacaaactactttgcactatatgaagaaattatcactgtgggcaaagcatcaagcagagagcacagtacacagtgtgtggatgttaatgttattctctagccttcccattcctttgtcttgg…
cactcttgaaagcccttgagcgtttgttctgtgaacagaaaggtttgagattcggagcaagttcagagttggatggtctaagaatggaaaagccctccattccattagaagagccaggtagcaatttctggttatggaaccagaagctctcaggcttcaAATAAAacagcatcacttgtactcttataaaactgtaaaaacagaaagaccaaaaccgtatctacatctgtcctataaggcagagagtacttgagatctcatggatttaaaaccagcttacaaactacattgcactatatgaagaaattatcactgtgggcaaagcatcaagcagagagcacagtatacagtgtgtggatgttaatgttattccctagccttcccattcctttgtcttgg…
*********************.*******************************.************************************************.*******************************************************************************************************.***.********************************************.******.***********.************.*********************************************************.**************************.**************************…
>ENSG00000176681:17:+:41726926:41770918	ENSP00000366062.Human.chr17.mb42:17:+:42449558:42486786	Duplicated	42463978	1	AI421349:17:-:42463950:42464106	100	100	1	0	156	1	1
ttgcaatgtagaaaggctatactttattcagatagagtacactcatatattggcttgtctatggcacatcgatatcatgccaagaatgtaagcactaagagagaataagaggaaaatccaggctttatccctattgaattatttatcccactatta
taatagtgggataaataattcaatagggataaagcctggattttcctcttattctctcttagtgcttacattcttggcatgatatcgatgtgccatagacaagccaatatatgagtgtactctatctgAATAAAgtatagcctttctacattgcaa
taatagtgggataaataattcaatagggataaagcctggattttcctcttattctctcttagtgcttacattcttggcatgatatcgatgtgccatagacaagccaatatgtgagtgtactctatctgAATAAAgtatagcctttctacattgcaa
**************************************************************************************************************.*********************************************
>ENSG00000176681:17:+:41726926:41770918	ENSP00000366062.Human.chr17.mb42:17:+:42449558:42486786	Duplicated	42466140	5	DB300378:17:-:42466124:42466665	99.45	99.07	1	0	541	11	11
gggagctacctttattctgtcccattgttctacagcaaaaggcttgtataaaaatatttcagttttcctcatctaataaggcatatttaataaaattatttagagcagtacttcttaaacttttactctgagacagtctttgaggctggaaaaaagcttgccacattttactcccataaagataccaaaaaggcgatggactgggagtcagtgcaccttagtttaatgtataaaatgaaggacttgaaccagaaatggaaatgatcatctactgtgaatctaaaaacactcaaggctgggcacactggctcatgcctgtaatcccagcactctaggaggccaagacaggcagatcgcttgagcccctggagttcaagatcagcctgggctacaaagtga…
agactgagtgggaactggctcaatggctcaagtttgaggactctacagcaactcttttccacaaaccaaatgatatgaatgtttttatttatttatatttatgtttccactttttaaaagtctttttgtagagattggggtctcactttgtagcccaggctgatcttgaactccaggggctcaagcgatctgcctgtcttggcctcctaaagtgctgggattacaggcatgagccagtgtgcccagccttgagtgtttttagattcacagtagatgatcatttccatttctggttcaagtccttcattttatacATTAAActaaggtgcactgactcccagtccatcgcctttttggtatctttatgggagtaaaatgtggcaagcttttttccagcct…
agactgagtgagaactggctcaacggctcaagtttgaggactctacagcaactcttttccacaaaccaaatgatatgaatgtttttatttatttatatttatgtttccactttttaaaagtctttttgtagagattggggtctcactttgttgcccaggctgaacttgaactccaggggctcaagcgatctgcctgtcttggcctcctaaattgctgggattacaggcatgagccagcgcgcccagcctcgagtgtttttagattcacagtagatgaccatttccatttctggttcaagtccttcattttatacATTAAActaaggtgcactgactcccagtccatcgcctttttggtatctttatggaagtaaaatgtggcaagctttttttcagcct…
**********.************.*******************************************************************************************************************************.***********.***********************************************.*************************.*.*********.***************************.******************************************************************************************.***********************.******…
>ENSG00000176681:17:+:41726926:41770918	ENSP00000366062.Human.chr17.mb42:17:+:42449558:42486786	Duplicated	42485930	3	AW340636:17:-:42485909:42486472	100	99.64	1	0	563	17	14
tttgccttttcctattttattcaaattcaaagataacatgttgtggtttaagctgatttcgcagctcactcactcatcagcgacagccagctgtatgaagactgtgagatagagaacttggctagctgcactcaggcatttgcttgaggtgatccaacttatagaataaagtatctagaaaaggaagaaccacttcatctcccaccccccatcaaatgatgcctgtgagactaagtccgaaggggactgatataaaatgcttctgcccagcatggttgtgcagtttgttcactgcacaagggcacttggccaaggggatgagtgggaatgaacatcctgcccctgctccatgctgagccacatacaaagtccccccagtatattgtggggcccttctgg…
cagccgtttcccacgtatctcacaatgtacttctctggtcttattagaactaaatgagtatctcagtccataatcacagggagaagaaccaccacagaccacatacctggggtcttgaaaataattccatgcatgtgggactttcagaagctctccatgtctgtccagaagggccccacaatatactggggggactttgtatgtggctcagcatggagcaggggcaggatgttcattcccactcatccccttggccaagtgcccttgtgcagtgaacaaactgcacaaccatgctgggcagaagcattttatatcagtccccttcggacttagtctcacaggcatcatttgatggggggtgggagatgaagtggttcttccttttctagatactttatt…
cagccgtttcccacgtatctgacaatgtacttctctggtcttattaggactaaatgagtatctcagtccataatcacagggagaaccaccaccacagaccacatacccggggtcttgaaaataattccatgcatgtgggactttcagaagctctccatgtctgcccagaagggccccacaatatactggggggactttgtatgtggctcagcatggagcaggggcaggattttcagtcccactcactcccttggccaagtgcccttgtgcagtgaacaaactgcacaaccatgctgggcagaagcattttatatcagtccccttcggacttagtctcacaggcatcatttgatgggggatgggagatgaagtggttcttcgttttctagatactttatt…
********************.**************************.*************************************..********************.*******************************************************.******************************************************************.****.*********..***************************************************************************************************************.*********************.******************…
>ENSG00000189212:7:-:35087426:35192299	ENSP00000352991.Human.chr7.mb29:7:+:29656856:29693533	Duplicated	29668872	1	AA917053:7:-:29668852:29669211	98.9	100	1	0	358	15	11
tttttgtttttaaacagctttattgaggtataattgacatatgatagctggtcatatagatgaagtgtaaagtttgattagttttggcccacctgtaaaaccatcaccagtcaagataatgagcatatccctcatcccgaagtttccctgtcctccttggtaatccctcctccttcgtctctctttgcccacatcccatccctaggaaaccactaatattctctgtcattatggtttagtttgcattttctagaattttatagaaatagaaacagagttgttctgtgcctaggtcttaatttatgcggttgactgagtgatgacacagatcagtgccactgaaagaagaatttatgactaat
attagtcataaattcttctttcagtggcactgatctgtgtcatcactcagtcaaccgcataaattaagacctaggcacagaacaactctgtttctatttctataaaattctagaaaatgcaaactaaaccataatgacagagaatattagtggtttcctagggatgggatgtgggcaaagagagacgaaggaggagggattaccaaggaggacagggaaacttcgggatgagggatatgctcattatcttgactggtgatggttttacaggtgggccaaaactaatcaaactttacacttcatctatatgaccagctatcatatgtcaattatacctcAATAAAgctgtttaaaaaca
.....tcataaattcttcttt.agcggcactgatctgtgtcatcactcagtcaactgcatacattaagacctaggcacagaacaactctgtttctatttctataaaattctagaaaatgcaaactaaaccataatgaca.agaatattagtggtttcctagggatgggatgtgggcaaagagagatgaaggaggagggattaccaaggagcacagggaaactttgggatgagggatatgctcattgtcttgactggtgatggtgttacaggtgggccaaaactaatcaaactttacacttcatctatatgaccagctatcatatgtcaattatacctcAATAAAgctgtttaaaaaca
.....****************.**.******************************.*****.*****************************************************************************.*********************************************.************************.************.*********************.*****************.**********************************************************************************************
>ENSG00000109536:4:+:191098968:191121352	FRG1_HUMAN.Human.chr9.mb67:9:-:67919968:67928513	Duplicated	67921196	2	AA777183:9:+:67920861:67921217	100	98.6	1	0	356	10	10
gggtttgtgacttacatttaatttaatttatttatattttattgtatcatgtttaaattatttttcatctggatatcatcacaaaagtgttattgaaggcaacaattgcaaatatatgtgcagtgctttgcacttatacaaagatacaaagatacttacacaaagattgcatttttcactgtttaaagcaattttcagatgaaatacaaagttttctgggtctctttggttagtcaagtacttggaagctctgaacagtgattatttaggactcttttcgtaccatttaattgcaggctctcctaatctctgtcagcccttcacctttatgaccttgccttatctaccagaacaca
tgtgttctgatagataaggcaaggtcataaaggtgaagggctgacagagattaggagagcctgtaATTAAAtggtacaaaaagagtcctaaataatcactgttcagaacttccaagtacttgactaaccaaagagacccagaaaactttgtatttcatctgaaaattgctttaaatagtgaaaaatgcaatctttgtgtaagtatctttgtatctttgtataagtgcaaagcactgcacatatatttgcaattgttgccttcaataacacttttgtgatgatatccagatgaaaaataatttaaacatgatacAATAAAatataAATAAAttaaATTAAAtgtaagtcacaaaccc
tgtgttctggtagataaggcaaggtcataaaggtgaagggctgacagagattaggagagcctgcaATTAAAtggtaaaaaaagagtcctaaataatcactgttcagagcttccaggtacttgactaaccaaagagacccagaaaactttgtatttcgtctgaaaattgctttaaatagtgaaaaaggcaatctttgtgtaagtatctttgtatctttgtataagtgcaaagcactgcacatatatttgcaattgttgccttcagtaacacttttgtgatgatatccagatgcaaaataatttaaacatgatacAATAAAatataAATAAAtaaaATTAAAtgtaagtcacaaaccc
*********.*****************************************************.************.******************************.******.*****************************************.****************************.*****************************************************************************.***************************.***************************************.************************
>ENSG00000109536:4:+:191098968:191121352	FRG1_HUMAN.Human.chr9.mb67:9:-:67919968:67928513	Duplicated	67921175	1	BX115557:9:+:67920530:67921188	100	98.33	1	0	657	20	20
tttttaattaattggaacccacctcttttactagctcttatatcctcctaagtttggatagatgtttactatcacatgtcataagttaattgatctgcattcaacaattaggatcgcccacagaacaggtaattggcaatggtaaggactcatgtctcctaagggatctctgtggccagagtctagttccagggctgctcagaaagtgatgacaaataacgtgtttgtgccaatgacatctttgtgacagtttttattagaggggtcccagacctgaaaacattccctgctagggcctgtagcacaatgctacctttagtaagagggatctgtgttctggtagataaggcaaggtcataaaggtgaagggctgacagagattaggagagcctgcaatta…
tttttaattaattggaacccacctcttttactagctcttatatcctcctaagtttggatagatgtttactatcacatgtcataagttaattgatctgcattcaacaattaggatcacccacagaacaggcaattggcaatggtaaggactcatgtctcctaagggatctctgtggccagagtctagttccagggctgcttagaaagtgatgacaaataacatgtttgtgccaatgacatctttgtgacagttttgattagaggggtcccagacctgaaaacattccctgctaaggcctgtagcacaatgctacctttagtaagagggatctgtgttctgatagataaggcaaggtcataaaggtgaagggctgacagagattaggagagcctgtaATTA…
tttttaactaattggaacccacctcttttactagctcttatatcctcctaagtttggatagatgtttactaccacatgtcataagttaattaatctgcattcaacaattaggatcacccacagaacaggcaattagcaatggtaaggactcatgtctcctaagggatctctgtggccagagtccagttccagggctgcttagaaagtgatgacaaataacgtgtttgtgcaaatgacatctttgtgacagttctgattagaggggtcccagacctgaaaacattccctgctagggcctgtaacacaaggctacctttagtaagagggatctgtgttctggtagataaggcaaggtcataaaggtgaagggctgacagagattaggagagcctgcaATTA…
*******.***************************************************************.*******************.******************************************.************************************************.************************************.*********.*********************.***************************************.********.*****.*******************************.*****************************************************.*****…
>ENSG00000033011:16:+:5061821:5075588	ENSP00000262374.Human.chr3.mb75:3:+:75546900:75551778	Duplicated	75549413	1	BP397826:3:-:75549390:75549887	100	98.99	2	0	497	78	27
gtcaggccctatttgggcccttccaggagcaacccaggagccccgagacctgcaggggtgtgtgcaccctgacccctgacacatagccctgcacctgcaaccagctggcctcgggctgcaaacaaggcagggtaagcactagcctggcacccgaccgcccactgggtggacccagccttctgtccgtgttgtgcgcaggggacacgaggaatctccctgccctggcacagccctcagagcacatggcgcaggttccaagctgcccctgccctgccacagcccccagagcacatggcgcggattccgaaccactcctggaagcctaaaggccagaggagggaggagagcaggaccagcagctggcccagaccccgcttcttcccacaccgcttccacttt…
gtcaggccctatctgggcccttccaggagcaacccaggagccccgagacctgcaggggtgtgtgcaccctgacccctgacacatagccctgcacctgcaaccagctggcctcgggctgcaaacaaggcggggtaagcactagcctggcacccgaccgcccactgggtggacccagccttctgtccgtgttgtgcgcagggtacacgaggaatctccctgccctggcacagccctcagagcacatggcgcaggttccaagctgcccctgccctgccacagcccccagagcacatggcgcggattccgaaccactcctggaagcctagaggccagaggagggaggagagcaggaccagcagctggcccagaccccgcttcttcccacaccgcttccacttt…
gtcaggccccatccgggcccttccagaagcaacccaggagccctgagacctgcaggggtgtgtgcaccctgacccctgacgcatagcctttcacctgcagccagctggcctcgggctgcaaacatggcggggtaagcactggcctggcacccgaccgcccactgggtggacccagccttttgtctgtgttgtgcacaggggacacgaggactcctcctgccctgg.................................................cacagcccccagagcatatggcgcgggttccaaaccactcctgggagcctagaggccagaggagggaggagagcaggaccagcagctggcccagacccggcctcttcccacaccgcttccgcttt…
*********.***.************.****************.************************************.*******.*.********.************************.***************.**************************************.****.*********.*****.*********.**..**********.................................................****************.*********.****.************.*****************************************************.**.******************.****…
>ENSG00000033011:16:+:5061821:5075588	ENSP00000262374.Human.chr3.mb75:3:+:75546900:75551778	Duplicated	75547171	6	AI803540:3:-:75547154:75547600	100	100	2	0	446	20	18
gtaaatcaagttttattgggacacaacacactcattgccttctgagttgtctacagccgcctttgagctacaatagcagaattgcgttttgcaacagagaacctgtggcccgcaaagcctgaagtatttactctctggccttttaggaaatgtttgtggacccctgcactgtcttactctcctgccagtgggttcccaggcctgcggcaggatctgtggacctgtgtgtcccctggggtgtctcacggggctaaggaggggacctttctgcaggtccacacaccctgaggtgggcacctgggtaagctggggtggtgtgggagggcgtcctagcatgctcatcttgagtccaggggatgataagacagtaagtcccatggagaaaaggaatgagtcagt…
tttctctaatattgttgctgggtgctaaggttacaacagcaaacaagactgactcattccttttctccatgggacttactgtcttatcatcccctggactcaagatgagcatgctaggacgccctcccacaccaccccagcttacccaggtgcccacctcagggtgtgtggacctgcagaaaggtcccctccttagccccgtgagacaccccaggggacacacaggtccacagatcctgccgcaggcctgggaacccactggcaggagagtaagacagtgcaggggtccacaaacatttcctaaaaggccagagagtaaatacttcaggctttgcgggccacaggttctctgttgcaaaacgcaattctgctattgtagctcaaaggcggctgtagaca…
tttctctaatattgttgctgggtgctaaggttacaacagcaaacaagactgactcattccttttctccacgggacttactgtcttatcatcccctggactcaagatgagggtgcagggacgccctcccacaccaccccagcttacccagg.gcacacctcagggtgcgtagacctgcacaaaggtcccctccttagccccatgagacaccccaggggacacacaggtccacagatcctgccacaggcctgggaagccactggcaggagagtaagacagcgcaggggtccacaaacatttcttaaagggccagagagtaaatacttcaggctttgcgggccacaggttctctgttgcaaaacgcgattctgctattgcagctcaaaggcggctgtagaca…
*********************************************************************.***************************************..***..**********************************.**.************.**.********.*********************.****************************************.************.***********************.*********************.****.*********************************************************.************.**********************…
>ENSG00000197785:1:+:1437394:1459928	ENSP00000368034.Human.chr1.mb1:1:+:1385099:1415010	Ambiguous	1403260	3	DA530044:1:-:1403254:1403722	100	100	2	0	468	100	48
tttattttgagacagagtgtcactctgtcccccagtctggcgtgcaatggtttgatctcggctcactgcaacctccacctcccgggttcaacctcctgcctcagccttccgagcagctgggactacaggagcctgccaccacatctggcgaatttttgtatttttagtagagaagggggttcagcatgttgtccaggttggtcttgaactcctgacctcaggtgatccagccactttggcctcacaaagtgctgggattataggcaagagcgatggcgcccggcccactcagcaggattcctagaatgggcacgagctctgccctcatcacagtccaaaagtgagcacctgcctggagctgcccagaaacagccttgtggggtggggttggtgtctgac…
tggaggaatccagacccacaggcacagaagcaccagcagagaagcctgcgaaggcccccggggagggaggtcagacaccaaccccaccccacaaggctgtttctgggcagctccaggcaggtgctcacttttggactgtgatgagggcagagctcgtgcccattctaggaatcctgctgagtgggccgggcgccatcgctcttgcctataatcccagcactttgtgaggccaaagtggctggatcacctgaggtcaggagttcaagaccaacctggacaacatgctgaacccccttctctactaaaaatacaaaaattcgccagatgtggtggcaggctcctgtagtcccagctgctcggaaggctgaggcaggaggttgaacccgggaggtggaggtt…
tggaggaatccagacccacaggcacagaagcaccagcaga..agcccgcgaaggccccccgggagggaggccggacacc..............................................cccttttggactgcactgagggcagagctcatgcttattttaggaatcctgctgagtggaccgggtgcgacggctctcgcttataatcccagcactttgggaggccaaagtgggtggatcaactgaggttagtagttcgagaccagcctgaacaacatggtgaaaccccatctctactaaaaatacaaaaattagccagatgtggtggcgggctcttgtagtcccagctgctcgga.ggctgaggaaagaggttgaacccgggaggtagaggtt…
****************************************..****.************.**********.*.******..............................................*.***********...**************.***..***.*******************.*****.**.*..*****.**.******************.*************.*******.*******.**.*****.******.****.********.****.****.***********************.***************.*****.********************.********.*.*******************.******…
>ENSG00000197785:1:+:1437394:1459928	ENSP00000368034.Human.chr1.mb1:1:+:1385099:1415010	Ambiguous	1403255	1	DB061122:1:-:1403248:1403801	100	100	2	0	553	148	41
ttttattttattttgagacagagtgtcactctgtcccccagtctggcgtgcaatggtttgatctcggctcactgcaacctccacctcccgggttcaacctcctgcctcagccttccgagcagctgggactacaggagcctgccaccacatctggcgaatttttgtatttttagtagagaagggggttcagcatgttgtccaggttggtcttgaactcctgacctcaggtgatccagccactttggcctcacaaagtgctgggattataggcaagagcgatggcgcccggcccactcagcaggattcctagaatgggcacgagctctgccctcatcacagtccaaaagtgagcacctgcctggagctgcccagaaacagccttgtggggtggggttggtg…
cggcagagactccgtgcccagactagtgtgtgcagcaggttcagggcttccagctgcatctgcacccaggatcaggccctggaggaatccagacccacaggcacagaagcaccagcagagaagcctgcgaaggcccccggggagggaggtcagacaccaaccccaccccacaaggctgtttctgggcagctccaggcaggtgctcacttttggactgtgatgagggcagagctcgtgcccattctaggaatcctgctgagtgggccgggcgccatcgctcttgcctataatcccagcactttgtgaggccaaagtggctggatcacctgaggtcaggagttcaagaccaacctggacaacatgctgaacccccttctctactaaaaatacaaaaattcg…
cggcagagactccatgcccagactagtgtgtgcagcaggctcagggcttccagccgcatctgcacccaggatcaggccctggaggaatccagacccacaggcacagaagcaccagcaga..agcccgcgaaggccccccgggagggaggccggacacc..............................................cccttttggactgcactgagggcagagctcatgcttattttaggaatcctgctgagtggaccgggtgcgacggctctcgcttataatcccagcactttgggaggccaaagtgggtggatcaactgaggttagtagttcgagaccagcctgaacaacatggtgaaaccccatctctactaaaaatacaaaaattag…
*************.*************************.**************.****************************************************************..****.************.**********.*.******..............................................*.***********...**************.***..***.*******************.*****.**.*..*****.**.******************.*************.*******.*******.**.*****.******.****.********.****.****.***********************.*…
>ENSG00000153046:6:+:4651392:4900774	Q6P7T5.Human.chrX.mb9_9:X:+:9330791:9332839	Duplicated	9331547	1	DB381119:X:-:9331526:9332095	98.77	96.44	1	1	569	334	25
gtcagcaaaaggaaatttattgacaacagaagagaacagccttttaacaaacgattgcatttcagtgtgaggcaaacagaaagtgcctaaggatacagagttattgtggccgggacaaaagatggcttcacccacatcttattcactagatcaacagggaataactcagtaaatacagctgtaatgaaaaaagtctaccagctctgacaaccactgctgattacagcaagcttgtactgctcagcgcctttaacagtgtcttctgttgtggacttgactttatttattttatgcagtgtttgacagatgacagaaaaagagaaagcattaaaatgggagaacctatcagaaacgtcgtgaataatctatggccatatcactctgaaagtgacagaaaaa…
ggttttttgaacggagtaatagtattcacaaagttccttgtgtccatgcactatacagggcagatactgcttagcttctgatatccgaagaaatcgtgcctatttcgggtggtatggccagggattattcacgaagtttctgttagcttctgcctatttaacactttctttttttctgtcactttcagagtgatatggccatagattattcacgacgtttctgataggttctcccattttaatgctttctctttttctgtcatctgtcaaacactgcataaAATAAAtaaagtcaagtccacaacagaagacactgttaaaggcgctgagcagtacaagcttgctgtaatcagcagtggttgtcagagctggtagacttttttcattacagctgtattt…
...............................................................................................................................................tagcttctgcc.................................................................................attttagtgctttctcttttcctgtcatctgtcagacgtcgtataaAATAAAtaaagtcaagtccacaacagaagacgctgccaacggcgctgagcagtaccagcttgctgt....................................................…
...............................................................................................................................................***********.................................................................................******.*************.*************.**...*.***********************************.***..**.***************.**********....................................................…
>ENSG00000163982:4:-:4241354:4279517	Q7RTM1.Human.chr2.mb91:2:+:91141263:91173174	Duplicated	91169552	7	AI131342:2:-:91169532:91170026	100	99.19	1	0	494	28	26
tttgtcccatagcatttattgtgactcgtggctttgtgggttagaaattctggcagggcttggatgggcagttctgttcctcacagcatcaagtgaagttggtgaagccttggccagaagctccgtggtctggtgccttgggtgggggtggctgggaggctgggctcagccaggactcttgactggggcatccacaggtgggtctccagcatgacgtctcagggtggttggactccatgcgtgatggctgagggccccagagctgaccctccaaaagactgaactggaagctgcctgtctcctaaggcctgggcttggaaactgcatggtgtcatttctgccatattttattagtcatgtagtcacagagtccatctagattcaaagaaagaggtcata…
caggaaaatgggacctcttttctgaaatccacatctttatatgtgctgtttagttggctggaaattcttgttacttatcctattgagaagtggcctatgacctctttctttgaatctagatggactctgtgactacatgactAATAAAatatggcagaaatgacaccatgcagtttccaagcccaggccttaggagacaggcagcttccagttcagtcttttggagggtcagctctggggccctcagccatcacgcatggagtccaaccaccctgagacgtcatgctggagacccacctgtggatgccccagtcaagagtcctggctgagcccagcctcccagccacccccacccaaggcatcagaccacgaagcttctggccaaggcttcaccaactt…
caggaaaatgggacctcttttctgaaatccacatctttatgtctgctgttcagttggctataaattcttgttacttatcctattgagaagtggcctatgaactctttccttgaatctagatggactctgtgactacatgactAATAAAatatggcagaaatgacaccatgcagtttccaagcccaggccttaggagacaggcagcttccagttcaatcttttggagggttggctctggggccctgaaccaccaagtacggagtccgaccaccctgagacgtcatgctggagacccacctgtgggtgcctcagtcaagagtcccggctgagcccagcctcccagccacccccacccaaggcaccagaccacggaacttctgcccaaggcttcaccaactt…
****************************************.*.*******.********..***************************************.*******.**********************************************************************************************************.*************..*************.*.***.**.*.*.*******.*************************************.****.*************.**************************************.*********.*.******.******************…
>ENSG00000198670:6:-:160872505:161007397	ENSP00000321466.Human.chr6.mb160:6:-:160794450:160805328	Duplicated	160795986	1	DB331937:6:+:160795468:160796003	99.81	100	2	0	535	61	36
aagagttaggattttaattattttgcagggtaccacctgaatggcattcagtacattcacaatggtgtgcaaccatcaccatattttcagaacattttcctcatctcaaaaggaaacctcatgccaattaagcagtcactccccattaaaatattagttatgaagattgtagcattattttaaaaactcatgatatacattgattgaaaaaatcagtatataaaattgtgcattatgatgtaagtagtaaagaagcatataaaaaatctgaaaaagtatataaaaagaatagcaattgcatttctcagactctctttacattgtaaaaatcattttcatactttcaaaagaaaagcaaaaagtacacaaacaacaacgaacgtaaaacaccatgacaaa…
ggcactggacctcctgtctgtccgtgaggctgcagaacacaaggcagctcccaatgccgctggactctctgaccttggagagtgtaaacatcatatatgattctgtgttcctgagatctgggtttaacgatctgggctttgtcatggtgttttacgttcgttgttgtttgtgtactttttgcttttcttttgaaagtatgaaaatgatttttacaatgtaaagagagtctgagaaatgcaattgctattctttttatatactttttcagattttttatatgcttctttactacttacatcataatgcacaattttatatactgattttttcaatcaatgtatatcatgagtttttaaaataatgctacaatcttcataactaatattttaatggggagt…
....ctggacctcctgtctgtccgtgaggctgcagaacacaaggcagctcccaatgccactggactctctgacccATTAAAgtgcaaatgtcatataagattttatgttcccaagacctggattcaacaatctgggctttgtcatg.............gttgttgtttgtgtactttttgcttttcttttgaagctatcaaaatgatttttacaatgtaaagagagtctgagaaatacaattgctattctttttatatactttttcagattttt.atatgcttctttacta.ttacatcataatgcacaatttcctatactgattttttcaatcaatgtatatcatgagtttttaaaaaaatgctacagtcttcataactaatattttaatgaggagt…
....******************************************************.***************....*.****.***..*******.****.*.******..***.****.**.***.*****************.............***********************************..***.*************************************.*************************************.****************.*********************..*******************************************.*********.***********************.*****…
>ENSG00000140105:14:-:99869878:99912433	ENSP00000351481.Human.chr11.mb58:11:+:58779411:58783546	Duplicated	58782227	1	BM976612:11:-:58782204:58782924	96.75	99.86	2	0	720	151	62
ttttttttttttttttttgcagatataaattactatttatttagtagccacacaaaacagtctcatcttactagtcatcagagaaacataagttaacatgatcaaagctgagacaattcactatagaattaccagagtttttgtgttgcccttgactgtgttttcaatgattgtaaaccagatgcttcaaggcacacccatgtgagtgttcatccacacagcctcagtgagcagtttggtaccaggtacaaagagcccaaaaatgttcagagctttgcctcagttttccaaatcttggaattttttccaaggaaataatcctgaatatgtaaaagctttccacaccaagacattaaaatgataatagcaaaaagttcaaaagaaactgtataacagagg…
cacattttctttacatttcgttccctgtgcatttcatttaaacaattaacctctcactgcatttttcatttggtgttcttttttcattatcctaggcatattctcctgtgtcactaaagtcttttttttgtttgttttttgttttgttaaagaaatgagtgtctcattatgttgcccaggctggatttgaactcctgagctcaagggatcctcccgtctcagccttccaagtagctgggactacagatgtgtgccaccataccctgcatatgaaaactcttttaaaatagttcatgtccccataataacctatcctgtaacaattctaatttaacatttcctctgttatacagtttcttttgaactttttgctattatcattttaatgtcttggtgtgg…
...attttcttcacatttctttccctgtgcatttcatttaaaca..................ttttcatttggtatccttttttcactatcataggcatattttcctgtgtcactaaa..ctttttttt...................aaagaaatgagggtcttgctatgtcgcccaggctggatttgaactcctgggctcaagggatcctcctgtctcagc.ttccaagtagcaggggctacagatgtgtgccaccatgccctgcatatgaacac....ttaaaatagttcatgcccgcataataatccaccctgtaacaattctaatttaacgtttcctctgtt............ttgaactttttgctattatcatttt....tctttgtgtgg…
...********.*******.************************..................************.*.*********.****.**********.***************..*********...................***********.****...*****.************************.****************.********.***********.***.********************.*************.**....***************.**.********.*.*.**********************.***********............*************************....****.******…
>ENSG00000149262:11:-:77267416:77383365	Q96GA1.Human.chr7.mb64_2:7:+:64810814:64821101	Duplicated	64816465	1	AI821043:7:-:64816444:64816906	99.78	99.57	1	0	462	12	4
caacattcattctaattcttttcctgaaaaaaaaaaaaaaaaaacaacaaaaaaaagtagcacttgaaagtttttaaactaatcttctaccagaaatggaagtgaaatttcatagtgaggttacccaccaaacaccacaaggagtgagagggctagaagagagaattccagccaagcaagggcacaaaggaaagcaatttggccaagcagtgacatttcctcatttgtttgcctgattatatagagaatcatcttggagagactccaggaagtaaaatacaaaaagatttgggaactctccccagacgtcaaaaaagagcaggcatcctcatcaacaggccatatacatgaagtaggcctctaatactaagatctcctacttttcctttggtgtgaggg…
caacattcattctaattcttttcctgaaaaaaaaaaaaaaaaacaacaaaaaaaagtagcacttgaaagtttttaaactaatcttctaccagaaatggaagtgaaatttcatagtgaggttacccaccaaacaccacaaggagtgagagggctagaagggagaattccagccaagcaagggcacaaaggaaagcaatttggccaagcagtgacatttcctcatttgtttgcctgattatatagagaatcatcttggagagactccaggaagtaaaatacaaaaagatttgggaactctccccagacgtcaaaaaagagcaggcatcctcatcaacaggccatatacatgaagtaggcctctaatactaagatctcctacttttcctttggtgtgaggga…
caacattcattctaattcttttcctgaaaaaaaaaaaaaaaaa....aaaaaaaagtagcacttgaaagtttttaaactaatcttctaccagaaatggaagtgaaatttcatagtgaggttacccaccaaacaccacaaggagtgagagggctagaagggagaattccagccaagcaagggcacaaaggaaagcaatttggccaagcagtgacatttcctcatttgtttgcctgattatatagagaatcatcttggagagactccaggaagtaaaatacaaaaagatttgggaactctccccaaacgtcaaaaaagagcaggcatcctcatcaacaggccatatacatgaagtaggcctctaa......gaactcctacttttcctttggtgtgaggga…
*******************************************....****************************************************************************************************************************************************************************************************************************************************************.***********************************************************......**.***************************…
>ENSG00000149262:11:-:77267416:77383365	Q96GA1.Human.chr7.mb64_2:7:+:64810814:64821101	Duplicated	64817044	2	AI935622:7:-:64817024:64817543	100	99.81	1	0	519	15	15
catggagactattttttaataaaaagactaaactttgacatcattctcttacatatttttacataaggaaagagtatttgttttatcttggtgggaacttttattcatccaatgaataatatattaaagaaaacaagtgggaaatttcatgcagaaattacatacaagaaataggaagaaaatatacaaaggtcaaaacttagtaagtcacattgacctagcatgttgcctggattatttaggtatgcaataactttttactgaaatggaatgttctcaagtactgtgaggccaagtaattcaagatagagaggaaggaacaccatccatgtctgtcggcaaaatagtagcaaaaccttttcacctctcgcataggaatttagttaactttttaggtat…
catctggaaactagttcatttatatttccttctggtctacatgcaatttactcagagatcattttttccatagcggtatagcctactaatgtagttgatactgtaagggctccaagaaacatacctaaaaagttaactaaattcctatgcgagaggtgaaaaggttttgctactattttgccgacagacatggatggtgttccttcctctctatcttgaattacttggcctcacagtacttgagaacattccatttcagtaaaaagttattgcatacctaaataatccaggcaacatgctaggtcaatgtgacttactaagttttgacctttgtatattttcttcctatttcttgtatgtaatttctgcatgaaatttcccacttgttttctttaatat…
catctggaaactagttcatttatatttccttctggtctacatgcaatttactcagagatcattttttccatagcggtatagcctactaatgtagttgatactgtaagggctccaagaaacatacctaaaaagttaactaaattcctgtgcaagaggggaaaaggttttgttactattttggcgacagacatagatggtgttccttcctctctatcttgaattacttggcctcacagtacttgagaacatttcatttcactaaaaagttattgcatacctaaataatccaggcaacatgctaggtcagtatgacttactaagttttgacctttgcatattttcttcctatttcttgtatgtaatttctgcatgaaatttcccacttgttttctttaatat…
**************************************************************************************************************************************************.***.*****.************.**********.**********.**********************************************************.*******.***********************************************.*.************************.*****************************************************************…
>ENSG00000149262:11:-:77267416:77383365	Q96GA1.Human.chr7.mb64_2:7:+:64810814:64821101	Duplicated	64817129	1	DB316860:7:-:64817108:64817640	100	99.81	2	0	532	14	14
atcttggtgggaacttttattcatccaatgaataatatattaaagaaaacaagtgggaaatttcatgcagaaattacatacaagaaataggaagaaaatatacaaaggtcaaaacttagtaagtcacattgacctagcatgttgcctggattatttaggtatgcaataactttttactgaaatggaatgttctcaagtactgtgaggccaagtaattcaagatagagaggaaggaacaccatccatgtctgtcggcgaaatagtagcaaaaccttttcacctctcgcataggaatttagttaactttttaggtatgtttcttggagcccttacagtatcaactacattagtaggctataccgctatggaaaaaatgatctctgagtaaattgcatgtag…
tgggatgaaagctcccagatagctgtgtggactgctgcaagatctacccagtttcaagaatcactgcactcaatgaagcctacagccattgtatcggcatctggaaactagttcatttatatttccttctggtctacatgcaatttactcagagatcattttttccatagcggtatagcctactaatgtagttgatactgtaagggctccaagaaacatacctaaaaagttaactaaattcctatgcgagaggtgaaaaggttttgctactattttgccgacagacatggatggtgttccttcctctctatcttgaattacttggcctcacagtacttgagaacattccatttcagtaaaaagttattgcatacctaaataatccaggcaacatgctag…
tgggatgaaagctcccagatagctgtgtggactgctgcaagatctatccagtttcaagaatcactgcactcaatgaagcctacagccattgtatcggcatctggaaactagttcatttatatttccttctggtctacatgcaatttactcagagatcattttttccatagcggtatagcctactaatgtagttgatactgtaagggctccaagaaacatacctaaaaagttaactaaattcctgtgcaagaggggaaaaggttttgttactattttggcgacagacatagatggtgttccttcctctctatcttgaattacttggcctcacagtacttgagaacatttcatttcactaaaaagttattgcatacctaaataatccaggcaacatgctag…
**********************************************.****************************************************************************************************************************************************************************************************.***.*****.************.**********.**********.**********************************************************.*******.*******************************************…
>ENSG00000178691:17:+:27288185:27352162	ENSP00000316578.Human.chr17.mb26:17:+:26117646:26127546	Duplicated	26120551	1	AA868352:17:-:26120533:26121110	97.63	99.65	1	0	577	12	11
tttttttttttttttgctggggatgatttaatttaatcgaagatgattaaagcattcagtcctgtcctccaaagtctcacaacctagtgtagggaaatagacatgaaatatatcattgctgcaaaatgatgagtggcataatacaggtatatgtgaagttcagcagagaaacacgttggaagaaataatctttgactcttgaagtattgtttgaagtttttgggagttaccacgagtgagaaggagtttgcctagcaaagataattctaaacagaaacattagcatttgcaaagatgtggggttaatgttgtgagtgttaaaaagaacatatagtaaaaatgcaaaattggaaacgtggtctgtatattattgcaactttagtgtaattcctacctcat…
cctgtttttatcaaatactgtcatttgtgcaacaaatgtcttttccccatcctcacgatttcattttcttctggctggaagctcttcactgacatctaaatttaacaaacatttctcataaatcaaatattagaacaaaaatgtgttacgatatatggtcccttaacataaaacatgctacatttatcccaaatgaggtaggaattacactaaagttgcaataatatacagaccacgtttccaattttgcatttttactatatgttctttttaacactcacaacattaaccccacatctttgcaaatgctaatgtttctgtttagaattatctttgctaggcaaactccttctcactcgtggtaactcccaaaaacttcaaacaatacttcaagagtca…
cctgtttttatcaaatactgtcatttgtgcaacaaatgtcttttccccatcctcacgatttcgttttcttctggctggaagctcttcattgacatctaaatttaacaaacatttctcataaatcaaatattagaacaaaaatgtgttatgatatatggtcccttaacataaaacatgctacatttatcccaaatgaggtacgaattacactaaagttgcaataatatacagaccacgtttccaattttgcatttttactatatgttctttttaacaatcacaacattaaccccacatctttgcaaatgctaatgtttctgtttagaattatctttgctaggcaaactccttctcactcgtggtaactcccaaaaacttcaaacaatacttc..gagtca…
**************************************************************.*************************.***********************************************************.***************************************************.***************************************************************************.******************************************************************************************************************..******…
>ENSG00000178691:17:+:27288185:27352162	ENSP00000316578.Human.chr17.mb26:17:+:26117646:26127546	Duplicated	26118427	1	N40476:17:-:26118398:26118709	91.18	99.35	1	1	310	4	4
gagacagtttcactctgtcgcacaggctggagctcagtggtgcaatcatggctcactgcagcctcgacttactgggctcaagcaatcctcccaagtagctgggactacaggcacaggccatcatgcctagctcattttcgtgtttttggtagagacagggtttcgccatgttgcccaggatgcttaactcctgggttcaagcaatctgcccacttctgcctcccaaagtgctgggattataggtgtgaagctacgggaaaccggcctttacattaactttcaaaaataaaagttccactgctggctccatggtggctnagtcctacnccctccctggtga
gagacagtttcactctgtcgcacaggctggagctcagtggtgcaatcatggctcactgcagcctcgacttactgggctcaagcaatcctcccaagtagctgggactacaggcacaggccatcatgcctagctcattttcgtgtttttggtagagacagggtttcgccatgttgcccaggatgcttaactcctgggttcaagcaatctgcccacttctgcctcccaaagtgctgggattataggtgtgagctacggaaccggcctttacataaactttcaaaAATAAAgttccactgctgcctccatggtg
gagacagtttcactctgtcgcacaggctggagctcagtggtgcaatcatggctcactgcagcctcgacttactgggctcaagcaatcctcccgagtagctgggactacaggcacaggccatcatgcctagctcatttttgtatttttggtagagacagggtttcaccatgttgcccaggatgcttaactcctgggttcaagcaatctgcccacttctgcctcccaaagtgctgggattataggtgtgagctacggaaccggcctttacataaactttcaaaAATAAAgttccactgctgcctccatggtg
********************************************************************************************.*********************************************.**.**********************.*************************************************************************************************************************************************
>ENSG00000178691:17:+:27288185:27352162	ENSP00000316578.Human.chr17.mb26:17:+:26117646:26127546	Duplicated	26122687	1	BQ774837:17:-:26122681:26123314	100	99	1	0	499	8	3
tttattttttatttatttatttgtttatttttgagacggactctcgctgtgtcacccaggctggagttcagtggcacgatctcagctcactgcaacctccgtctcctgggttcaagcgattcacccgcctcagcctcccaaagtgctgggaccacaggtgagccaccgtgcccggccagtgtctttttaaagtcagaaattttattgtggatcgaagatttaaatggaaaacaatagaaccataaatgtactagaaaatagtggtcatgtctgtgggggaaacaattagaatgaggcgcattggacttcatcgatgctgttaattgttctattttaggcagcatggggtatgttctgttttcttttttaatcactgtacctgacacatatgtttacaca…
gatgagtattttcaaaataagctgctgtggggaaattctcccagtttcttcttggcactttttctttaaAATAAAagcattatctttttcttacaagaaatgtgtaaacatatgtgtcaggtacagtgATTAAAaaagaaaacagaacataccccatgctgcctaaaatagaacaattaacagcatcgatgaagtccaatgcgcctcattctaattgtttcccccacagacatgaccactattttctagtacatttatggttctattgttttccatttaaatcttcgatccacAATAAAatttctgactttaaaaagacactggccgggcacggtggctcacctgtaatcccagcactttgggaggctgaggcaggtgaatcgcttgaacccaggagac…
......tattttcaaaataagctgctgtggggaaattctcccagtttcttcttggcactttttctttaaAATAAAagcattatctttttcttacaagaaatgtgtaaacatatgtgtcaggtacagtgATTAAAaaagaaaatagaacataccccatgctgcctaaaatagaacaattaacagcatcgatgaagtccaatgcgcctcattctaattgtttcccccacagacatgaccactattttctagtacatttatggttctattgttttccatttaaatcttcgatccacAATAAAatttctgactttaaaaagacactggccgggcacggtggctcacctgtaatcccagcactttgggaggctgaggcaggtgaatcgcttgaacccaggaggc…
......****************************************************************************************************************************************.**************************************************************************************************************************************************************************************************************************************************************.*…
>ENSG00000178691:17:+:27288185:27352162	ENSP00000316578.Human.chr17.mb26:17:+:26117646:26127546	Duplicated	26120175	1	BI497301:17:-:26120163:26120757	98.84	99.66	1	0	594	13	11
gcacgagagagagtttaatggaatgattaatggagaaaccatgaaaatattggtaatttttttttttactagattttatcactggagattaagatggtcattgaaaatgattgtaccagtgttccttcatgatagtcatggtgctgagtcttaaagcaaacagtgaattcacctccacctcaacattttgttgtgcaaattttcaaacataaaggacaatgagaagtattttatagtgaacacttatctacttacctcttagattcaacaatgaatattttattatacttggtgcgtatttatccccctacccatccctcttttcttccaacaattgtgaattcatctttgaggtattcattcaacaaacacataggtgctggggatgatttaatttaa…
cactcgtggtaactcccaaaaacttcaaacaatacttcaagagtcaaagattatttcttccaacgtgtttctctgctgaacttcacatatacctgtattatgccactcatcattttgcagcaatgatatatttcatgtctatttccctacactaggttgtgagactttggaggacaggactgaatgctttaatcatcttcgATTAAAttaaatcatccccagcacctatgtgtttgttgaatgaatacctcaaagatgaattcacaattgttggaagaaaagagggatgggtagggggataaatatgcaacaagtatAATAAAatattcattgttgaatctaagaggtaagtagataagtgttcactataaaatacttctcattgtcctttatgtttga…
cactcgtggtaactcccaaaaacttcaaacaatacttc..gagtcaaagattattttttccaacgtgtttctctgctgaacttcacatatacctgtattatggcactcatcattttgctgcaatgatatatttcatgtctatttccctacactaggttgtgagactttggaggataggactgaatgttttaatcatcttcgATTAAAttaaatcatccccagcacctatgtgtttgttgaatgaatacctcaaagatgaattcacaattgttggaagaaaagagggatgggcagggggataaatacacaacaagtatAATAAAatgttcattgttgaatctaagaggtaagtagataggtgttcactataaaatacttctcattgtcctttatgtttga…
**************************************..****************.*********************************************.***************.*******************************************************.***********.********************************************************************************************************.*************..******************.*******************************.*****************************************…
>ENSG00000178691:17:+:27288185:27352162	ENSP00000316578.Human.chr17.mb26:17:+:26117646:26127546	Duplicated	26123245	1	BG654810:17:-:26123235:26123788	98.22	98.37	1	0	552	14	12
cacgcgtccgtgcttttattttaaagaaaagtgccaagaagaaactgggagaatttccccacagcagcttattttgaaaatactcatccgggcatggtggctcacgcctgtaatcccagcactttgggaggctgaggcgggcggatcacggggtcgggagatcgagaccgtcctggccaacatggtgaatccccgtctctactgaaaatacaaaaattagctgggtgtggtggtgcgtgcctgtagtcccagctactcgggaggctggggcgggagaatcgcttggacccaggaggcggaggttgcagtgagttgagatcgtgccactgcagtccagcctggtgacagcgagactctgtctcaaaaaaaaaaaaaaaaaattcaaaactataggaaagt…
catgcaagagagtttataaatgaggAATAAAgcaaactttcaaattgttcagcacaaaAATAAAatatatactcataAATAAAtcaaatgtggcaaaatgttaacaacagatacaatctagatgaagggtatgtggatATTAAAtgactttagtattctttcaactttcctatagttttgaattttttttttttttttttgagacagagtctcgctgtcaccaggctggactgcagtggcacgatctcaactcactgtaacctccgcctcctgggttcaagcgattctcctgcctcagcctcccgagtagctgggactacaggcacgcaccaccacacccagctaatttttgtatttttagtagagatggggattcaccatgttggccaggacggtctc…
catgcaagagagtttataaatgaggAATAAAgcaaactttcaaattattcagcacaaaAATAAAatatagcctcataAATAAAtcaaatgtggcaaaatgttaacaacagatacaatctagatgaagggtatgtggatATTAAAtgactttagtattctttcaactttcctatcgttttgaatttttttttttttttttggagacacagtctcgctgtcaccaggctggagtgcagcggcgcgatctcaactcactgtaacctccgcctcctgggttcaagcgattctcctgcctcagcctcccgagtagctgggactacaggcacgcaccaccaggcccagctaatttttgtatttttagtagagatggggtttcaccatgttggccaggacggtctc…
**********************************************.**********************..******************************************************************************************************.*************************.******.***********************.*****.***.**********************************************************************************************..***********************************.**************************…
>ENSG00000005801:11:-:3336584:3356991	Q658N8.Human.chr1.mb245:1:-:245419865:245430115	Duplicated	245421046	1	BM787224:1:+:245420376:245421051	100	100	2	0	675	545	36
tttattatgctatctcgctaatgtgtttggtataatttcatatattagctttttaaattatattcatctaagtccagtaagttggataatatgttattttaatttttttcagctgtttcttctcatttcacccaagacctcttgccagagcatggtataaaagattcatttcaaaaagtgatactgagaagatatggaagctatggcattgagaatttacaattaaagaaagattgggaaagtgtgggtgaatctaaggtgcagaaagaatgttgtaatggacttaaccaatctttatcaactacacataccaaaatctttcaatttaataaatgtgtgaaagtctttagtaaatcgtcaaatctaaatagacataagataagacatactggagagata…
gccacattcttcacatttatagagtttctttccagtatgaattataatgtgattagaaaggcttgtgaaggatttaaagacttttccacattctttacatttgtaatgtttctcttcattatgaattgtctcatgttcaagaaagcatgagcagtgcctaaaggctttcccacattgtttacacttgtaggatttctctgcagtgtggattctctgaagtggagttagaactgaggatatgtaaaaggaattgtcacattctttacagttggaagatatctctccagtatgtcttatcttatgtctatttagatttgacgatttactaaagactttcacacatttATTAAAttgaaagattttggtatgtgtagttgataaagattggttaagtccatt…
gccacattcttcacacgtgtagggtttttcttcagaatgagttctcttatggttagaaaggcttgagcaagttctgaagaccttcccacattcttcacattggtagggtttctctccggtgtgaatcctcctgtgttcactgaggtgtgaggactgtgtataggctttcccacatt...............................................................................................................................................................................................................................…
***************..*.***.****.*.*.***.****.**.*..*.**.*************.*.*.*.*.*.*****.**.**********.*****.***..********.*..*.*****..**...******...*.*..****.*.**..**.***************...............................................................................................................................................................................................................................…
>ENSG00000188033:19:-:12547646:12582595	ZN490_HUMAN.Human.chr19.mb12:19:+:12179147:12181154	Duplicated	12180431	1	CK818717:19:-:12180409:12180951	99.45	100	1	0	541	108	55
ggaatgtggaaaagcctttatttaccttgcaagctttcaaagacacatgataatgcacagtggagatggaccttataaatgcgaggagtgtggaaanaggcattcagttgtcctagttcatttcaagtacctgaacgaattcacactagagaaaaaccatatgaatgtaaacaatgtggtaaagccttcagttggcttggttcctttcgagtacatgaaagaactcacactggagagaaaccctgtgaatgtaacgaatgtgggaaagccttcatttatcgaactacgttaaaaggacacatgaatattcacactggagagaaaccttataaatgtgaacaatgtgagaaagccttcctttctcttgcaagctttcaaatgcacatgataatgcatact…
taaaggaactggaacaactgaaggctttaccacattgtttacattcatacggtttctctccagtgtgagtcctttcatggatttgaaatgaattaagacaattgaatgctttcccacattcgttacatttataaggtgcatctccagtatgcattatcatgtgcatttgaaagcttgcaagagaaaggaaggctttctcacattgttcacatttataaggtttctctccagtgtgaatattcatgtgtccttttaacgtagttcgataaatgaaggctttcccacattcgttacattcacagggtttctctccagtgtgagttctttcatgtactcgaaaggaaccaagccaactgaaggctttaccacattgtttacattcatatggtttttctctag…
.aaaggaactggaacaactgaaggctttaccacattgtttacattcatagggtttctctccagtgtgagtcctttcatgcatccgaaaggaactagaaaaactaaaggctttaccacactgtttacattcatagggtttctctccagtgtgaattctttcatgcattcgaaaggaactggaacaactgaaggctttaccacactgtttacattcatagggtttctctccagtgtga...ttcatgt........................tgaaggctttaccacattgtttacattcatggggtttctctccagtgtgagttctttcatgcattcgaaaggaactggaacaactgaaggctttaccacactgtttacattcatagggtttctctccag…
.************************************************.*****************************.**..****.***.**..*.**.*.**.*****.*****.*..*******.***.***...********.**.***.*....******.*****........*.**..*********..****.****.*****.***.******************...*******........................**********.*******..*********..******************************.*.***********.....********************.**************.*****.****.**…
>ENSG00000104408:8:-:109283162:109330170	IF36_HUMAN.Human.chr6.mb74:6:+:74058406:74059718	Processed	74058592	2	AA338812:6:-:74058567:74058809	100	100	1	6	242	46	9
atggatgcatacaaaaacctttattctgatgatattcctcatgctttgaaagagaatagaaccacagttgttgcacaactgaaacagcttcaggcagaaacagaactaattgtgaaaatgtttgaagatccagaaacgacaaggcaaatgcggtcaaccagggatggtaggatgctctttgactacctggcggacaagcatggttttaggcaggagtatttagatacattctacacatatgc
gcatatgtgtagaatgtatctaaatactcctgcctaaaaccatgcttgtccgccaggtagtcaaagagcatcctaccatccctggttgaccgcatttgccttgtcgtttctggatcttcaaacattttcacaattagttctgtttctgcctgaagctgtttcagttgtgcaacaactgtggttctattctctttcaaagcatgaggaatatcatcagAATAAAggtttttgtatgcatccat
......................................accatgcttgtccgccaggtagtcaaagagcatcctaccatccctggttgactgcatttgccttgtagtttctggatcttcaaacatcttcacaattggttctgtttctgcctgaagctgtttcagttgtgcaaccactgtggttcttttctctctcaaagcatgaggaatatcatcagAATAAAggtttttgtatacatccat
......................................****************************************************.*************.********************.*********.*************************************.***********.******.*****************************************.*******
>ENSG00000196712:17:+:26446121:26728821	NF1_HUMAN.Human.chr15.mb19:15:-:19386644:19405695	Duplicated	19400787	1	BQ575002:15:+:19400188:19400807	96.86	100	1	0	616	82	41
ttttttttttttttttttgtaattaagtctgctttaatgataaatgcttattgacacatatcagaaagtgattaaacactatggactgtataataagcctttacatatgtttctttgaccaagcctagctttataatatggtcgtctctcagtatctgtcaggaattggttccaggaaccaccccccaaactcctgcccacatctcacttccatgaacactaaaatccacagactgaagtccctgatacaaaatgtcatagtatttgcatataaactatgcacatcttcccatatattttaaattatcattagattacttataatatctaataaatataaatcttatataaacacaagttgttataccatattgtttagggaataacaacaaagaaaaa…
acccaataattgaattatatgcagatcctagaatacaaaatcatctcaaatgaggagaagacaatagtaactttctacaaagtaatcttggcaaaatgactatcttcaatcagaagcatgtacaattggccctctgtctcagcgagttctgtatccacggattcaaccaaccatggattgaaactatttgggggaaaaaaaagtagggtttcatctgtactcaacatgtaaagatttttctttgttgttattccctaaacaatatggtataacaacttgtgtttatataagatttatatttattagatattataagtaatctaatgataatttaaaatatatgggaagatgtgcatagtttatatgcaaatactatgacattttgtatcagggacttca…
acccaataatt.....atatgcagatcccagaatacaaaatcatctcaaatggggagaaggtaatacttactttctacaaagtaatcttggcaaaatggctaccttaaatcagaagcatgtacaatgggccctctgtatcagtgagttctatatccatggattcaaccacccatggattgaaaatatttgggggaaaaaaaaggagggtttcatctgtactcaacatgtacagattttttgttgttgttattccctaaacaatatggtataacaa................atttatatttattagatattataagtaatctgaagataATTAAAaatatatgggaggatgtgtatagtttatatgcaaatactatgacatcttaagtcagggacttga…
***********.....************.***********************.*******..****.*.*****************************.***.***.*******************.**********.****.*******.******.***********.*************.*******************.**************************.********..**********************************................*******************************.*.*******.*************.******.***************************.**...**********.*…
>ENSG00000133818:11:-:14256889:14337289	RRAS2_HUMAN.Human.chr1.mb53:1:-:53231459:53231971	Processed	53231697	1	EH325885:1:+:53231639:53231705	100	100	1	0	66	4	1
tgccgtccttcttcctgtgttacctgtctttgatgatccagatctgctttattaccaattaaaatc
tgccgtccttcttcctgtgttacctgtctttgatgatccagatctgctttattaccaATTAAAatc
....gtccttcttcctgtgttacctgtctttgatgatccagatctgctttattaccaATTAAAatc
....**************************************************************
>ENSG00000157869:4:-:12978447:13095060	Q8IYR8.Human.chrX.mb135:X:+:135757209:135757853	Processed	135757655	2	BF111698:X:-:135757633:135757853	100	99.55	2	0	220	14	13
tttccaggaaaatggttttaatagccactttgtttcagccaaggcaagagactctgtcttcctgtgttttcaaaaagttgttgctgaaatccttggaatcaaattaaacaaagcagaaatagaacagtcacagagggtggtaaaggcagatattgtaaactacaaccaggaacctatggcaagagctgttaacccttctagaagctctgtgtgtgcagtt
aactgcacacacagagcttctagaagggttaacagctcttgccataggttcctggttgtagtttacaatatctgcctttaccaccctctgtgactgttctatttctgctttgtttaatttgattccaaggatttcagcaacaactttttgaaaacacaggaagacagagtctcttgccttggctgaaacaaagtggctATTAAAaccattttcctggcaa
aactgcacacatagagcttctaggagggttaacagtccttgacataggttcctggttgtagtttacaatatctgccttcaccaccctctgtgactgttctatttctgctttgtttaatttgatcccaaggatttcagcagcaactttctgaaagcacaggaagacagagtctcctgtcttggctgagacaaagtggctactaaaaccattttcctggcaa
***********.***********.***********..****.************************************.********************************************.***************.*******.*****.*******************.**.*********.************.********************
>ENSG00000131885:17:+:18270966:18275887	ENSP00000300992.Human.chr17.mb20:17:-:20356468:20361123	Duplicated	20358845	1	AA778645:17:+:20358393:20358866	98.95	100	1	0	471	7	7
ttttggcttaataattagattttattttggagagcccttggtctaatgggggagatagagtctgatggtggaggcaatactgagcagatgaataaaaatcatttagagggtcagatagagcagaggaagaacaaaggaggggtccttgtggggagtggggtcacctcgtgggggaaggcttgggagtgagagatcaggatgggtccagatgcgcacatccacatcccctttttccataggagatgaacgccccgcgagccaggtgggcggtgagatcaatgtggagatgggcgctgcccaggtgtggacctgagcctcatcctgaacgagatacgtgagcagtatgagaagatggcaaagaagaaccgcaaggatgccgaggattggttcttcagcaag…
cgtgggcttactgtcagtgctaaggcccctgagccccagccccgaagagagacctctggcctgcagcagcccccaccttgctgaagaaccaatcctcggcatccttgcggttcttctttgccatcttctcatactgctcacgtatctcgttcaggatgaggctcaggtccacacctgggcagcgcccatctccacattgatctcaccgcccacctggctcgcggggcgttcatctcctatggaaaaaggggatgtggatgtgcgcatctggacccatcctgatctctcactcccaagccttcccccacgaggtgaccccactccccacaaggacccctcctttgttcttcctctgctctatctgaccctctaaatgatttttattcatctgctcagtat…
cgtgggcctactgtcagtgctaaggcccctgagccccagccccgaagagagacctctggcctgcagcagctcccaccttgctgaagaaccaatcctcggcatccttgcggttcttctctgccatcttctcatactgctcacgcatctcgttcaggatgcggctcaggtccacacctgggcagcgcccatctccacattgatctcaccgcccacctggctcgcggggcgttcatctcctatggaaaaaggggatgtggatgtgcgcatctggacccatcctgatctctcactcccaagccttcccccacgaggtgaccccattccccacaaggacccctcctttgttcttcctctgctctatctgaccctctaaatgatttttattcatctgctcagtat…
*******.**************************************************************.**********************************************.************************.***************.*****************************************************************************************************************************************************************.******************************************************************************…
>ENSG00000104321:8:-:73096040:73150373	TRPA1_HUMAN.Human.chr8.mb73_2:8:-:73319629:73326354	Duplicated	73325355	1	AI190115:8:+:73325159:73325378	98.64	99.54	1	0	219	27	22
ttatgttaatggatctttttttatgtgcaaaagtatgaactcgcagatttccactttgatttactcacaaaatatattttggantacattttaaatcggcacttggaaatttacctgtttttaccagcttcataacatcccactgtatgaatagatcatgatttntttaaccagtcttgcactgatggacactcaggctgttttatgtttgctttgtttt
aaaacaaagcaaacataaaacagcctgagtgtccatcagtgcaagactggttaAATAAAtcatgatctattcatacagtgggatgttatgaagctggtaaaaacaggtaaatttccaagtgccgatttaaaatgtattccaaaatatattttgtgagtaaatcaaagtggaaatctgcgagttcatacttttgcaAATAAAaaaagatccattaacata
aaaacaaaacaaacacaaaacagcttaagtgtccatcagtgcaacactggttaAATAAAtcatgatctagtcatacagtggaatattatgaagctggtaaaaa.aggtaaatctacaagtgccaatttgaaatgtattcaaaaatacattttgtgagtaaatcagagtggaaatctgtgagttcttaactttgcaAATAAAacaagatctatta.....
********.******.********.*.*****************.************************.***********.**.******************.********.*.********.****.**********.******.*****************.************.******.**..*************.******.****.....
>ENSG00000077809:7:+:73709966:73812956	GTF2I_HUMAN.Human.chr7.mb72:7:+:72227387:72252609	Duplicated	72242144	1	DA553872:7:-:72242131:72242625	100	100	1	0	494	3	3
ttatgtctttaataacatatcaacaaagggccatgtctgaatgaagtatagaagttcgggaccagccgggtgcagtggctcacgcctgtaatcgcagcactttgggaggccaaggcgggcggatcgggaggtcaggagatcgagaccatcctggcgaacacgatgaaaccccgtctctactaaaaatacaggaaaattagccgggcgtggtggcgggcgcctgtagtcccagctactcgggaggctgaggcaggggaatggcttgaaccccagaggcggagcttgcagtgagccaaaatcgcaccactgcactccagcctgggcgacagagtgagactctgtctcaaaaaaaaaaaaaaagaaggaaaaaaagttcaggacctaaagaaggaaggtccc…
tgacacgtgagaaagtggaatccaagagaaatgaagtcatctgcttggtttcagtagcaagtgtagtggtagaaagaaacagaaacccagtttctgggaccttccttctttaggtcctgaactttttttccttctttttttttttttttgagacagagtctcactctgtcgcccaggctggagtgcagtggtgcgattttggctcactgcaagctccgcctctggggttcaagccattcccctgcctcagcctcccgagtagctgggactacaggcgcccgccaccacgcccggctaattttcctgtatttttagtagagacggggtttcatcgtgttcgccaggatggtctcgatctcctgacctcccgatccgcccgccttggcctcccaaagtgct…
tgacacgtgagaaagtggaatccaagagaaatgaagtcatctgcttggtttcagtagcaagtgtagtggtagaaagaaacagaaacccagtttctgggaccttccttctttaggtcctgaactttttttccttctttttttttttttttgagacagagtctcactctgtcgcccaggctggagtgcagtggtgcgattttggctcactgcaagctccgcctctggggttcaagccattcccctgcctcagcctcccgagtagctgggactacaggcgcccgccaccacgcccggctaattttcctgtatttttagtagagatggggtttcatcgtgttagccaggatggtctcgatctcctgacctcctgatccgcccgccttggcctcccaaagtgct…
*********************************************************************************************************************************************************************************************************************************************************************************************************************************.****************.*****************************.******************************…
>ENSG00000146872:17:+:57910136:58044755	TLK2_HUMAN.Human.chr7.mb128:7:+:128019134:128043260	Duplicated	128037089	1	H22000:7:-:128037072:128037261	96.83	100	1	0	189	3	3
taaaaggnacaaaaagcaaaatgggctaaaaagncctttgaaatagcttataaaattcaacaatattaaaataatttcnctggaatgggaaaacaacactttatacttatncccacagttctagatgaaatataacactccacatatctatttctccaatataaatncaatcattaaaatacnacagta
taaaaggtacaaaaagcaaaatgggctaaaaagtcctttgaaatagcttataaaattcaacaatATTAAAataatttctctggaatgggaaaacaacactttatacttattcccacagttctagatgaaatataacactccacatatctatttctccaatataaattcaatcATTAAAatactacagta
taaaaggtacaaaaagcaaaatgggctaataagtcctttgaaatagcttataaaattcaacaatATTAAAataacttctctggaatgggaaaacaacactttatacttattcccacagttctagatgaaatataacactccacatatctatttctccaatataaattcaatcATTAAAacactacagta
*****************************.********************************************.********************************************************************************************************.*********
>ENSG00000146872:17:+:57910136:58044755	TLK2_HUMAN.Human.chr7.mb128:7:+:128019134:128043260	Duplicated	128024568	1	AW087536:7:-:128024552:128024795	100	98.77	1	0	243	4	3
tttgagactgagtctcactttgtcacccaggctggagtgcagtggtgcaatctctagctgcagctactgtggtgcaatctctagttgcagctactctggaaactgaggcaagagaattgcttgaacccagaagttccaaggctatagtatgctataatgctatgattgcacctgtaaatagccaccgtaccccagcctgggcaacatagcgagacccctctcttaaaaataaaacctcaaatt
tttgagactgagtctcactttgtcacccaggctggagtgcagtggtgcaatctctagttgcagctactgtggtgcaatctctagttgcagctactctggaaactgaggcaagagaattgcttgaacccagaagttccaaggctatagtatgctataatgctatgattgcacctgtgaatagccaccgtaccccagcctgggcaacatagcgagacctctctcttaaaAATAAAacctcaaatt
tttgagactgagtctcactttgtcacccaggctggagtgcagtggtgcaatctctagctgcagctactgtggtgca..ctctagttgcagctactctggaaactgaggcaagagaattgcttgaacccagaagttccaaggctatagtatgctataatgctatgattgcacctgtaaatagccaccgtaccccagcctgggcaacatagcgagacctctctcttaaaAATAAAacctcaaatt
*********************************************************.******************..*************************************************************************************************.*******************************************************************
>ENSG00000189366:3:-:127130808:127138572	ENSP00000340009.Human.chr4.mb3:4:+:3992845:3995259	Duplicated	3994626	3	DB543730:4:-:3994607:3995053	99.78	97.98	1	5	446	21	19
aaagcatctgcataatagtaaagagcagagcttacctcattgcctgtccccaccgcatcccaggtcaccaggtggtggaccgcaggtgcccgacccaccaacagcccctaccaagttcttaactccctcacttggactcaagactcttcacgccccagcagcgctccgcctccaacttgacatcacgctttctggaaacttccccgcatgtcccactttcccacacttggtgtcctggggcacctcccggcctcttcatgctgtatgctcccctgcgagcacgctcctcttggcctctggccaagtcccacccatctgtgggtaacaagggggtggtcggtgttcttttcagccttgctaaactgtgtgaatcaaggatcacaaactacagcctgcagg…
aaagcatctgcataatactaaagagcagagcttacctcattgcctgtccccaccgcatcccaggtcaccacctggctgaccccaggtgcccgacccaccaacagcccctaccaagttcttaactccctcacttggactcaagactcttcacgccccagcagcgctccgcctccaacttgacatcacgctttctggaaacttccccgcatgtcccactttcccacacttggtgtcctggggcacctcccggcctcttcatgctgtatgctcccctgcgagcaccctcctcttggcctctggccaagtcccacccatctgtgggtaacaagggggtgtcggtgttcttttcagccttgctaaactgtctgaatcaaggatcacaaactacagcctgcaggc…
aaagcatctgcaaaaaAATAAAgagcagagcttacctcattgcctgtccccaccccatcccaggtcaccacctggctgaccccaggtccccgacccaacaacaacccctcccaagttcctaactctctcacttggactcgagactcttcacgccccagcagcgctccgcctccaacttgacatcatgctttctggaaacttccccgtatgtcccactttcccacacttggtgccctggagcacctcccggcctct...tgctgtatgttcccctgcgagcaccctcctcttggcctctggccaagtcccacccatctgtgggtaacaagggggtgtcggtgttcttttcagccttgctaaactctctgaatcaaggatcacaaactacagcctgcaggc…
************.**.*.************************************.********************************.*********.*****.*****.********.******.*************.*********************************************.********************.*************************.*****.****************...*********.***********************************************************************************************.***********************************…
>ENSG00000189366:3:-:127130808:127138572	ENSP00000340009.Human.chr3.mb131:3:+:131297572:131299978	Duplicated	131299350	4	AI089651:3:-:131299331:131299860	100	99.43	1	5	529	31	23
gttccaataaagctttatttacaaacacaggctgtgggctggatttggcctgcaggctgtagtttgtgatccttgattcagacagtttagcaaggctgaaaagaacacccccttgttacccacagatgggtgggactgtgttggccagaggccgagaggagggtgctcacaggggaacgtacatcatgtagaggccggaaggtgctccagggcaccaagtgtgggaaagtgggacatacggggaagtttccagaaagcatgtcaagatggaggcggagcgctgctggggtgtgaagggtctcaagtccaagtgagggagctagggacttgggaggggttgttgttgggtcggggagctggggtcatccaggtggtgacctgggatggggtggggaccag…
cagctctcatcccatcagagctgctgcgactcccgcaggttcttccggaactggtttagcttgccttcaggatcaggaaagtttgagaaaagcatctgcaaaatactgaagagcagagcttacctcattgcctgtccccaccccatcccaggtcaccacctggatgaccccagctccccgacccaacaacaacccctcccaagtccctagctccctcacttggacttgagacccttcacaccccagcagcgctccgcctccatcttgacatgctttctggaaacttccccgtatgtcccactttcccacacttggtgccctggagcaccttccggcctctacatgatgtacgttcccctgtgagcaccctcctctcggcctctggccaacacagtccca…
cagctctcatcccatcggagctgctgcgactcccgcaggttcttccaaaactggtttagcttgcctgcaggatcaggaaagtttgagaaaagcatctgcaaaaaAATAAAgagcagagcttacctcattgcctgtccccaccccatcccaggtcaccacctggctgaccccaggtccccgacccaacaacaacccctcccaagttcctaactctctcacttggactcgagactcttcacgccccagcagcgctccgcctccaacttgacatgctttctggaaacttccccgtatgtcccactttcccacacttggtgccctggagcacctcccggcctcta.....tgtatgttcccctgcgagcaccctcctcttggcctctggcca....agtccca…
****************.*****************************..******************.************************************.*.*.*******************************************************.*********.******************************.****.***.************.*****.******.**********************.*******************************************************************.**********.....****.*********.**************.************....*******…
>ENSG00000189366:3:-:127130808:127138572	ENSP00000340009.Human.chr12.mb8:12:+:8273305:8275713	Duplicated	8275076	1	AW167434:12:-:8275054:8275461	94.56	96.5	1	5	406	25	19
ttttttttttttttttttttggtccaataaagctttatttacaaacacaggctgtgggctggctttggcctgcaggctgtagtttgtgatccttgattcaaacagtttagcaaggctgaaaaaaacacacacacccccttgttacccacaaatgggtgggactgtgttggccaaaggcccaaaggagggtgatcacaggggaacgtacancatgtaaaggccggaaggtgctccagggcaccaagtgtgggaaagtgggacatacggggaagtttccaaaaagcatgatgtcacgttggaggcggagcgctgctgggttgtgaagggtctcaagtccaantgagggagttagggacttgggaggggtgntgttgggtcngggacctggggtcancccng…
tccccatctcatcccaggtcaccacctggctgaccccaggtccccgacccaacaacacccctcccaagtccctaactccctcacttggacttgagacccttcacaacccagcagcgctccgcctccaacgtgacatcatgctttctggaaacttccccgtatgtcccactttcccacacttggtgccctggagcaccttccggcctctacatgctgtacgttcccctgtgagcaccctcctctcggcctctggccaacacagtcccacccatctgtgggtaacaaacgggtgtgtgtgttcttttcagccttgctaaactgtctgaatcaaggatcacaaactacagcctgcaggccaaagccagcccacagcctgtgtttgtaAATAAAgctttattg…
tccccaccccatcccaggtcaccacctggctgaccccaggtccccgacccaacaacacccctcccaagttcctaactctctcacttggactcgagactcttcacgccccagcagcgctccgcctccaacttgacatcatgctttctggaaacttccccgtatgtcccactttcccacacttggtgccctggagcacctcccggcctctacgtgctgtatgttcccctgcgagcaccctcctcttggcctctggcca....agtcccacccatctgtgggtaacaagggggtgtcggtgttcttttcagccttgctaaactctctgaatcaaggatcacaaactacagcctgcaggccaaatccagcccacagcctgtgtttgtaAATAAAgttttattg…
******.*.************************************************************.********.************.*****.******..***********************.********************************************************************.***********.*******.*********.**************.************....*************************..******..*************************.***************************************.******************************.*******…
>ENSG00000189366:3:-:127130808:127138572	ENSP00000340009.Human.chr8.mb12:8:+:12075273:12077715	Duplicated	12077049	6	BP395775:8:-:12077036:12077411	99.73	99.73	1	5	375	57	16
caacccctcccaagtccctaactccctcacttggacttgagacccttcacaacccccctcacttggacttgagacccttcacaacccagcagcgctccacttccaacttgacatcatgctttctggaaacttccccgtatgtcccactttcccacacttggtgccctggagcaccttccggcctctacatgctgtacagttcacctgtgagcaccctcctctcggcctctggccaacacagtcccacccatctgtgggtaacaagggggtgtgggtgttcttttcagccttgctaaactgtctgaatcaaggatcacaaactacagcctgcaggccaaatccagcccacagcctgtgtttgtaaataaagctttgt
caacccctcccaagtccctaactccctcacttggacttgagacccttcacaacccccctcacttggacttgagacccttcacaacccagcagcgctccacttccaacttgacatcatgctttctggaaacttccccgtatgtcccactttcccacacttggtgccctggagcaccttccggcctctacatgctgtacgttcccctgtgagcaccctcctctcggcctctggccaacacagtcccacccatctgtgggtaacaagggggtgtgggtgttcttttcagccttgctaaactgtctgaatcaaggatcacaaactacagcctgcaggccaaatccagcccacagcctgtgtttgtaAATAAAgctttgt
caacccctcccaagttcctaactc.................................ctcacttggactcgagactcttcacgccccagcagcgctccgcctccaacttgacatcatgctttctggaaacttccccgtatgtcccactttcccacacttggtgccctggagcacctcccggcctctacgtgctgtatgttcccctgcgagcaccctcctcttggcctctggcca....agtcccacccatctgtgggtaacaagggggtgtcggtgttcttttcagccttgctaaactctctgaatcaaggatcacaaactacagcctgcaggccaaatccagcccacagcctgtgtttgtaAATAAAg......
***************.********.................................************.*****.******..**************.*.***************************************************************************.***********.*******.*********.**************.************....*********************************.**************************.**********************************************************************......
>ENSG00000153037:5:+:112224892:112231502	SRP19_HUMAN.Human.chr11.mb0:11:-:233104:233642	Duplicated	233595	2	BP423832:11:+:233115:233605	100	100	1	4	490	150	26
ttttttacttccctctccttgttgaagactttggtcaccacctcctgtttttttgtgtccttgtttttaatttaggtatcatttatgctgcacacaacattactgacttaacgtggtgggaaatgtacaagatagaggctgccattttcctgtttgagctgggcccagattctgcttttatattgaacatcacgattccattctctagagaacattttatttttctcaagaaatgcattaagtccaactgctaaacatagatcttgaatctctagctgtaggattttcaacagtcttacttatggggattcaccttccttccacaatggtcttattatttaaatgagtaggacagatacaaataaacctgaacatagatcttgaatctctggctgtagg…
ttttttacttccctctccttgttgaagactttggtcaccacctcctgtttttttgtgtccttgtttttaatttaggtatcatttatgctgcacacaacattactgacttaacgtggtgggaaatgtacaagatagaggctgccattttcctgtttgagctgggcccagattctgcttttatattgaacatcacgattccattctctagagaacattttatttttctcaagaaatgcattaagtccaactgctaaacatagatcttgaatctctagctgtaggattttcaacagtcttacttatggggattcaccttccttccacaatggtcttattatttaaatgagtaggacagatacaAATAAAcctgaacatagatcttgaatctctggctgtagg…
ttttttacttccctctccttgttgaagactttggtcagcacctcctg.ttttttgtgtccttgtttttagtttaggtatcatttctgctgcatacaacattactgacttaacgtgatgggaactgtacaaggcagaggctcccatcttcctgtttgagctggacccggactctgcctctgtattggacatcacgattccattctctagagtacattttatttttctcaagaaatacgttaagtccaactgctgaacatacatcttgaatctctagctgtaggattttcaacag.cttacttatggggattcgccttcc.................................................................................…
*************************************.*********.*********************.**************.*******.**********************.******.********..*******.****.****************.***.**.*****.*.*.*****.************************.***********************.*.***************.******.*********************************.*****************.******.................................................................................…
>ENSG00000156096:4:-:70380474:70396212	UDB4_HUMAN.Human.chr4.mb69:4:+:69928138:69944885	Duplicated	69940949	2	AI733079:4:-:69940941:69941493	97.86	99.64	2	0	550	144	53
ttttttttttttttaattttaataagttaaatttttaataattgatttatttatactccaaaggatacaacatgcaaaatgtctacccactccagctaccatcagttcagcatttataactactatcaataatgttttcatgtaagacagccatcacctaaaggaatacttttaaaacaggttgtacaataaaacaggttggaccaatataaaagaaatataaaataaggtggtttatttaaatgtaaatacacagatacttccattaaatctaaacaaactttaaaaagaggagcaaataatgagtaatgccatagaacattagaagaacacagttaacgaatggaaacttgtaacacgatacacacacacgcatgcatatatatatgtatcatatat…
tttttaaaatttcccttacttctactaaggctggatcatatattctttatgatattgaatcttttcaaatttactgagtcttgatttatgtcccaccacatgtcacttcaaataattattaacaattcaatatgctctaagaaaatgtcttttagttgatatatatgatacatatatatatgcatgcgtgtgtgtgtatcttgttacaagtttccattcgttaactgtgttcttctaatgttctatggcattactcattatttgctcctctttttaaagtttgtttagatttaatggaagtatctgtgtatttacatttaAATAAAccaccttattttatatttcttttatattggtccaacctgttttattgtacaacctgttttaaaagtattcctt…
...........tcccttacttccactatggctggatcatatagtctttatgatattgaatctttttatatttcctaagtcttgatttatttcccaccacatgccacttcaaacgactattaactattcgacatgctctaggaaaatgtcttcaagttgatatatacaatacatatatatatg..........tgtgtat.............tccatttgttaattgtgttcttcaaatgttttatgtccttactcattatttgctcctttATTAAAagtctgtttagatttaatggaagtatctgtatattcacatttaaatctactaccttattttatatttcttttctatt......................aacctgttttaaaagtattcctt…
...........***********.****.**************.**********************.*.****.**.*************.************.*********..*.*******.****.*.********.***********..************..***************..........*******.............******.*****.**********.******.****.*.*******************.*.**.*****.**************************.****.**********..**.*********************.****......................***********************…
>ENSG00000156096:4:-:70380474:70396212	UDB4_HUMAN.Human.chr4.mb69:4:+:69928138:69944885	Duplicated	69940971	1	BX094712:4:-:69940957:69941637	100	99.7	2	0	677	230	55
cctgtctctactaaaaatacaaaattggctggacatggtggtgcatgcttgtaatcccagctactggggaggctgaggcaggactttaaatttttttgaagtgtattttcttaatttccaaaattaaagatattttagttacattttttaaatttcccttacttctactaaggctggatcatatattctttatgatattgaatcttttcaaatttactgagtcttgatttatgtcccaccacatgtcacttcaaataattattaacaattcaatatgctctaagaaaatgtcttttagttgatatatatgatacatatatatatgcatgcgtgtgtgtgtatcgtgttacaagtttccattcgttaactgtgttcttctaatgttctatggcattactc…
cctgtctctactaaaaatacaaaattggctggacatggtggtgcatgcttgtaatcccagctactggggaggctgaggcaggactttaaatttttttgaagtgtattttcttaatttccaaaATTAAAgatattttagttacattttttaaatttcccttacttctactaaggctggatcatatattctttatgatattgaatcttttcaaatttactgagtcttgatttatgtcccaccacatgtcacttcaaataattattaacaattcaatatgctctaagaaaatgtcttttagttgatatatatgatacatatatatatgcatgcgtgtgtgtgtatcttgttacaagtttccattcgttaactgtgttcttctaatgttctatggcattactc…
.................................................................................gactttaaatttttttgaagtgtattttgttaatttccaaaATTAAAgatattttagt...............tcccttacttccactatggctggatcatatagtctttatgatattgaatctttttatatttcctaagtcttgatttatttcccaccacatgccacttcaaacgactattaactattcgacatgctctaggaaaatgt.....agttgatatatacgatacctata....................................tccatttgttaattgtgttcttcaaatgttttatgtccttactc…
.................................................................................****************************.*****************************...............***********.****.**************.**********************.*.****.**.*************.************.*********..*.*******.****.*.********.********.....************.*****.****....................................******.*****.**********.******.****.*.******…
>ENSG00000156096:4:-:70380474:70396212	UDB4_HUMAN.Human.chr4.mb69:4:+:69928138:69944885	Duplicated	69943902	1	AI342293:4:-:69943877:69944302	98.38	99.29	2	0	425	292	20
tttttttaatgtttaaggaaggatactttattctccatgatgtgattatttcacattgcaacctgtatcaaaacatctcatgcaacccataaatatatacacctagtaagtacccacaaaaactaaaaattaacaaattaaaaaataataataaaatggctcatatttgctttgcctgaaagaaattagttttcctgactttccattttactttaaaaaaattgtcaacgataaaattccagtttaatagccgaagtttctatgatgactcaaactaaattgtacaaattctatgtcaattatatgtcatttactctgaatcatttggcactgtaaaaacctttcatgggccaggtgcagtggctaacgcctgtaatcccagcactttgggaggccgag…
tctcaaactcctgacctcaggtgatctacccgcctcggcctcccaaagtgctgggattacaggcgttagccactgcacctggcccatgaaaggtttttacagtgccaaatgattcagagtaaatgacatataattgacatagaatttgtacaatttagtttgagtcatcatagaaacttcaactATTAAAttggaattttatcgttgacaatttttttaaagtaaaatggaaagtcaggaaaactaatttctttcaggcaaagcaaatatgagccattttattattattttttaatttgttaatttttagtttttgtgggtacttactaggtgtatatatttatgggttgcatgagatgttttgatacaggttgcaatgtgaaataatcacatcatgga…
...................................................................................................................................................................................................................ttttt..aaagtaaaatggagggtcagg...........................atatgagcaatt......ttatttt........ttaatttttagtttttgtggttacatagtaggggtatttttctatgaggtgcatgagatgttttgatacaggctgcagtgtgaaataatcacatcatgaa…
...................................................................................................................................................................................................................*****..*************..******...........................********.***......*******........********************.***.**.****.****.*.*.****.*.***********************.****.********************.*…
>ENSG00000150527:14:+:38804247:38925907	CTGE5_HUMAN.Human.chr7.mb143_3:7:-:143594861:143597276	Processed	143595195	1	AA235220:7:+:143594864:143595217	100	99.43	2	0	351	26	24
aagcaactggccctggcattattcctccacctcttgctccagtcagaggaccattgtttccagtggatacacggggcccgttcatgagaagaggacctcctttccccccacctcctccaggaaccatgtttggagcttctcgaggttattttcaccaagggatttcccaggtccaccacatgctccatttgcaatgagaaacatctatccaccgaggggtttacctccttaccttcatccgagacctggattttacccaaccccacattctgaaggtagaagcgagttcccttcaggattgattccgccttcaaaggagcctgctactggacatccagaaccacagcaaga
tcttgctgtggttctggatgtccagtagcaggctcctttgaaggcggaatcaatcctgaagggaactcgcttctaccttcagaatgtggggttgggtaaaatccaggtctcggatgaaggtaaggaggtaaacccctcggtggatagatgtttctcattgcaaatggagcatgtggtggacctgggaaatcccttggtgaaaataacctcgagaagctccaaacatggttcctggaggaggtggggggaaaggaggtcctcttctcatgaacgggccccttgtatccactggaaacaatggtcctctgactggagcaagaggtggaggAATAAAgccagggccagttgctt
tcttgctgtggttctggatgttcagtagcaggctcatttgaaggtggaatcaaacctgaggggaactcacttctaccttcagaatgtgggggtggg.aaaatccaggtcttgggggaaggtaaggaggaaaacccctcggtggatagacatttctcattgcaaatggagcaggtggtggacctgggaaatcccctggtgaaaataatctcgagaagctccaaacatggctcctggaggaggtggggggaaaggaggtcctcttctcaagaatgggcctcttgcatccactggaaacaatggacctctgattggagcaagaggtggaggaacaaagccagggccagtggctt
*********************.*************.********.********.*****.********.**********************.****.*************.**..*************.*******************..*********************.*********************.************.*********************.**************************************.***.*****.****.******************.*******.********************.***************.****
>ENSG00000113249:5:-:156389109:156417699	ENSP00000344844.Human.chr19.mb24:19:-:24137051:24138076	Processed	24137913	5	BE348845:19:+:24137480:24137937	100	100	2	0	457	56	29
ggaatagaggcgcacgttctttattcacatgctgaaatagcattgtctggaccaatggaacccacgtcacctatcggaaggacacacactataaggtattgggggacctttcaagaagggatgtccctttgactatagaaaatacagctgtgtctgacagtggcttatattgttgccatgttgagcacagtgggtggttcaatgacatgaaaatcactctatcattggagattgtgccacccagggtcacgactacaccaattgtcacaactgttccaaccgccactactgtttgaacgagcatcactgttccaatgacaacaagcgttccaacgacaacaactgttccaacgacaaagactgttccaacaacaacgagcatttcaatgaaaacaagtg…
ttctgcgtgggcaatggcgttggaggaacaaaggtagagaccattgttgtcattggaacacttgttttcattgaaatgctcgttgttgttggaacagtctttgtcgttggaacagttgttgtcgttggaacgcttgttgtcattggaacagtgatgctcgttcaaacagtagtggcggttggaacagttgtgacaattggtgtagtcgtgaccctgggtggcacaatctccaatgatagagtgattttcatgtcattgaaccacccactgtgctcaacatggcaacaatataagccactgtcagacacagctgtattttctatagtcaaagggacatcccttcttgaaaggtcccccaataccttatagtgtgtgtccttccgataggtgacgtgggtt…
ttctgcctgggcaaaggcattggaggaacaaaggtagagacagttgttgtcactggaacacttgttgttgttggaatgctcgttgttgttggaacagt.....................tgtcgttggaac....gttgtcgttggaacagtggtgctcgttcgaacagtcgtgacggttggaacagttgtgacaattggagtagtcgtgaccctgggtggcacaatctccaatgatacggtgattttcatgtcattgaaccacccacggtgctcaacacggcaacaatatacgccactgtcagacacagctgtattttctatggtcaaagagacatcccttcttgaaaggtcccccaatagcttatagcgtgtgtccttccgataggtgacgtgggtt…
******.*******.***.**********************..*********.*************.*..***.************************.....................************....******.***********.*********.******.***.*************************.*************************************..****************************.**********.************.******************************.*******.*****************************.*******.*****************************…
>ENSG00000203710:1:+:205736096:205881732	ENSP00000356017.Human.chr1.mb205_2:1:+:205948147:205952835	Duplicated	205949000	1	DB042291:1:-:205948991:205951476	100	100	1	0	556	37	31
agtgctgatgggaatatgagggcagctagtgattgctttcatcgccatctgcctgttgctgctgttttttcacttcatcctgtctaggccagattctgttttggtcagcaggattgtgaccagaacacaagccctgcccatctcctgcctcggaaaataagcttctgttgtcagacaccaatattccattttccacatttggaggtgtgcatttgttaggtataatgcactgagggactgggccgctccagacgaccacttgatcatctttgctggtgcagtatatggagggctcacccacgagctcaaacacctttctccctctgcttccaagattgcagtgagacagggtttcaccatgttgtacaggctggtctcgacctcctgggctcaagcgat…
agtgctgatgggaatatgagggcagctagtgattgctttcatcgccatctgcctgttgctgctgttttttcacttcatcctgtctaggccagattctgttttggtcagcaggattgtgaccagaacacaagccctgcccatctcctgcctcggaaaataagcttctgttgtcagacaccaatattccattttccacatttggaggtgtgcatttgttaggtataatgcactgagggactgggccgctccagacgaccacttgatcatctttgctggtgcagtatatggagggctcacccacgagctcaaacacctttctccctctgcttccaagattgcagtgagacagggtttcaccatgttgtacaggctggtctcgacctcctgggctcaagcgat…
.gtgctgatgggactatgagggcagctagcaattgctttcatcgccatctgctggttcctgctgttttttcacttcatcctgtctgggccagagcctgttttggtcagcaggattgtgaccagaacacaagccctgcccatctcctgcctcggaaaataagcttctgttgtcagataccaatattccattttccacatttggaggcgtgcatttgttaggtataatgcactgaggggcggggccgctccagatgcccacttgatcgtcattgctggtgcagtatatggagggctcacccacaagctcaaacacctttctccctctgcttccaagattgcag.gagacatgatttcaccatgttgtacaggctggtctcaaactcctgggctaaagccat…
.************.***************..*********************..***.***************************.*******..********************************************************************************.*****************************.******************************.*.*************.*.**********.**.********************************.***************************************.******.*.***************************.*.**********.****.**…
>ENSG00000119689:14:+:74418372:74440196	ENSP00000335465.Human.chr1.mb75:1:-:75981694:75982841	Duplicated	75982294	1	DA949096:1:+:75981762:75982304	100	100	2	0	542	38	16
caatttttaatgagattgatgtgagtaacatccagaagatgagggctcggcacaaagaggcttttttgaagaaacataacctcaaactaggcttcatgtcggcatctgtgaaggcctcagcctttgccttgcaggaacagcctgttgtaaacgcagtgattgatgatataaccaaagaggtggtatatagggattatattgacatcagtgttgcagtggccaccccacagggtctggtggttccagtcatcaggaatgtggaagctatgaattatgcagatattgaacagaccatcactgaactgggagagaaggcccgaaagaatgaatttgccattgaagatatggatggtggtaccttcaccattagcaatggaggtgtttttggctcactctttg…
tctgccatcaatcagccggtgatcataggtcagtgccacgtacatcatgggctgcacctctaccttgcctcctatagccactggcttgtcaaagatgccatgcatccccaggatggcagacaggggggttgataatgggtgttcaaagagtgagccaaaaacacctccattgctaatggtgaaggtaccaccatccatatcttcaatggcaaattcattctttcgggccttctctcccagttcagtgatggtctgttcaatatctgcataattcatagcttccacattcctgatgactggaaccaccagaccctgtggggtggccactgcaacactgatgtcaatataatccctatataccacctctttggttatatcatcaatcactgcgtttacaac…
tctgccatcaatcagccggtgatcataggtcagtgccacgtacatcatgggccgcacctctaccttgcctcctatagccactggcctgtcaaagatgccatgcatccccaggatggcagacaggggggttgataatgggtgttcaaagagcgagccaaaaacgcctccattgctaatggtgaaggtaccgccatccatatcttcaatggcaagttcattctttcgggccttctctcccagttcagtgatggtccgttcaatatctgcaaaattcatagcttccacattcctgatgactggaaccaccagaccctgtggggtggccactgcaacactgatgtcaatataatccctatacaccacctctttggttgtgtcgtcaatcactgcatttacaac…
****************************************************.********************************.****************************************************************.***********.**************************.**********************.****************************************.**************.****************************************************************************************.***************.*.**.***********.********…
>ENSG00000131013:6:-:149867324:149908864	ENSP00000253329.Human.chr7.mb7:7:+:7986470:7988385	Duplicated	7986628	1	BI870948:7:-:7986613:7987172	97.03	99.82	2	0	555	120	28
ctcgcctgctttaatttcttgagatattacaaataaaatattacagttatgccttattcacagtatacaaaggtattttatcatacaaactgttgatcctacagggactggtcatggaggagagtctattttggcctaggatgtatggtgatcaagcaagcttttttgagacagaaaacgtcccaagaattaagcacaagaagaagggcacaatgtccatggtgaataatgacagtgatcaacatggatctcagtttcttatcactacaggagaaaatctagattaccttgatggtaccatacagtatttggtgaggtgacagaaggcattgacataattaagaaaataaatgagacctttgttgacaaggactttgtaccatatcaggatatcaggat…
cttcttcggctgaccttcgtttgaaatgatcaatttcttcatttgtgtcaactctaccactctttaattgttcccttgtaggttctggtgattgatcagggattAATAAAtcaggaatgtcatcaaaatggaccatctaaaatcactatataatttatcctgatatcctgatatggtacaaagtccttgtcaacaaaggtctcatttattttcttaattatgtcaatgccttctgtcacctcaccaaatactgtatggtaccatcaaggtaatctagattttctcctgtagtgataagaaactgagatccatgttgatcactgtcattattcaccatggacattgtgcccttcttcttgtgcttaattcttgggacgttttctgtctcaaaaaagcttg…
................................................................taattgttcccttgtaggttctggtgatcgatcagggattAATAAAtcaggagggtcatc.aaatggatcatctaaaatcaccgtatgatttatcctgatatcctgatatggtacaaagtccttgtcaacaaaggtctcattaattttcttaattatgtccatgccttctgtcacctcaccaaacaccgtatgg.accatcaagataatctagattttctcctgtggtgataagaaactgagatccatgttgatcactgccattattcaccatggacactgtgcctttcttcttgtgcttaattcttgggactttttctgcctcaaaaaagcttg…
................................................................****************************.***********************..******.*******.*************..***.******************************************************.*****************.***********************.**.******.*********.********************.*********************************.******************.******.**************************.*******.**************…
>ENSG00000153666:15:+:20806683:20820192	Q8NA68.Human.chr9.mb130:9:-:130062030:130068225	Duplicated	130062921	1	BE550162:9:+:130062591:130062932	100	100	2	0	341	214	20
gaggcttttattgtctgcgtcctttctcagctgaacccccgcccccagagcccccagcagggccctccgaggtggagcagcagctacaagcggaggctgagcacctgcggaaggagctggagggtctggcaggacagcttcaagcccaggtgcaagacaatgagggcttgagtcgcctgaaccgggagcaggaggagaggctgctggagctggagcgggcggccgagctctggggggagcaggcggaggcgcgcaggcaaatcctggagaccatgcagaacgaccgcactaccatcagccgcgcactctcccagaaccgggagctcaaggagcagctggct
agccagctgctccttgagctcccggttctgggagagtgcgcggctgatggtagtgcggtcgttctgcatggtctccaggatttgcctgcgcgcctccgcctgctccccccagagctcggccgcccgctccagctccagcagcctctcctcctgctcccggttcaggcgactcaagccctcattgtcttgcacctgggcttgaagctgtcctgccagaccctccagctccttccgcaggtgctcagcctccgcttgtagctgctgctccacctcggagggccctgctgggggctctgggggcgggggttcagctgagaaaggacgcagacAATAAAagcctc
...........................................................................................................................................agcctctcttcctgctcccg...............................acctgggcctggagcgctcctgccactctctctagttccttcctcaggtgct..................gcagctccacctcagagggcactgctgggggctccgggggcaagggttcagctgagaaaggaagcagataataa.......
...........................................................................................................................................********.***********...............................********.**.***..********..*.***.**.*******.********..................**.**********.******.*************.******..*******************.*****.*****.......
>ENSG00000172530:16:+:86542539:86668425	ENSP00000347125.Human.chr16.mb29:16:+:29031871:29035146	Duplicated	29034602	1	AW867077:16:-:29034576:29035060	96.56	99.58	1	0	477	9	7
ccagatcagctatcttctaaggattacaagtagcctccaggcttgcaatttggcttcaatgctatccaaccgcaagcagatgtctggttgatggaatacaggaatgactggaatgagaaaagaccggctttaggaagggtctcctgaactgtaagaagacaaccccaagaaacaccaaacagctatttcctgatctcaactctatccattcagacagaacaatccccacactggaactagcttctgagctatgagccagaaacatgtgagtaacaagttcacattttacacacgagtcacacgtcctgtttcaaatgtgatgatttagtcatggtttcacttctacgtgcagttgcaattcttggttaaagcccatttaattttaaaaatgtactttaa…
ccagatcagcttcttctaaggattacaagtagcctccaggcttgcaatttggcttcaatgctatccaaccgcaagcagatgtctggttgatggaatacaggaatgactggaatgagaaaagaccggctttaggaagggtctcctgaactgtaagaagacaaccccaagaaacaccaaacagctatttcctgatctcaactctatctattcagacagaacaatccccacactggaactagcttctgagctatgagccagaaacatgtgagtaacaagttcacattttacacacgagtcacacgtcctgtttcaaatgtgatgatttagtcatggtttcacttctatgtgcagttgcaattcttggttaagcccatttaattttaaaaatgtactttaata…
ccagatcagcttcttctaaggattacaagtagcctccaggcttgcaatttggcttcaatgctatccaaccgcaagcagatgtctggttgatggaatacaggaatgactggaatgaaaaaagaccggctttaggaagggtctcctgaactgtaagaagacaaccccaagaaacaccaaacagctatttcctgatctcaactctatctattcagacagaacaatccccacactggaaatagcccgtgagctatgagccagaaacatgtgagtaacacgtccacattttacacacgagtcacacgtcctgtttcaaatgtgatgatttagtcatggtttcacttctacgtgcagttgcaattcttggttaagcccatttaattttaaaaatgtactttaata…
*******************************************************************************************************************.***********************************************************************************************************************.****...*******************************.**.******************************************************************.******************************************************…
>ENSG00000204517:19:+:63042317:63045300	ENSP00000365382.Human.chr19.mb63:19:-:63075424:63078407	Duplicated	63076644	5	DB334885:19:+:63076116:63076666	100	100	1	0	550	48	40
gagactgtgggaaatcttttaatgaaaaaggacaccttaggaatcatcagcgagttcacactacagaaagaccttttaagtgtggggaatgtgggaaatgttttagtcacaagggtaacctcattctacaccagcatggccatactggagaaagaccttatgtatgtagggaatgtggaaaattatttaagaagaagtctcacctccttgtacaccagagaattcacaatggagaaaagccatatgcttgtgaagcttgtcagaaattttttagaaacaagtaccaactcattgcacatcagagagttcacactggagaaaggccttatgaatgcaatgattgtggaaaatcatttacccacagctctacattctgtgttcataagcgaattcacactg…
tgtttagtgagactggagctttcagcaaaagattttccacattcactgcactcataaggcttttctccagtgtgaactcttttgtgttttgtgaaactggagctttcagcgaaagattttccacattcactgcactcataaggcttttctccagtgtgaattcgcttatgaacacagaatgtagagctgtgggtaaatgattttccacaatcattgcattcataaggcctttctccagtgtgaactctctgatgtgcaatgagttggtacttgtttctaaaaaatttctgacaagcttcacaagcatatggcttttctccattgtgaattctctggtgtacaaggaggtgagacttcttcttaaataattttccacattccctacatacataaggtctt…
tgattagtgagactggagattccagcaaaagatttcccacattcactgcactcataaggcttctgaccagtgtgaactctcctgtgactagtgagataggagcttgcagcaaaagatttcccacattcactgcactcataaggcttctgaccagtgtgaactctcttatgaacaatgaatgcacagctgtgggtaaatgacttcccacaatcactgcattcatatggcctttctccagtgtgaactctctggtgtgcagtgaggtggcacttgtgcctaaaaaatttctgacaagcctcacaagcatatggcttctctccactgtgaattctctggtgtacaaggaggtgagacttcttcttaaataattttccacattcccaacacatataaggcctt…
**.***************.**.*************.**************************.*..**************..****..*.****.*..*******.****.********.**************************.*..**********.**.**********..*****.*.****************.**.*********.**********.**************************.******.****.***.******..********************.*****************.******.************************************************************.***.*.******.***…
>ENSG00000006704:7:+:73506056:73654846	GT2D1_HUMAN.Human.chr7.mb65:7:+:65613828:65648094	Duplicated	65628530	1	AA627356:7:-:65628513:65628883	99.73	98.65	1	0	370	30	15
tagacatgtatttttatttttataaaattaaactggactcctaccaaaagcccctaatgcagagtggcagaaactttatcggagtccattttggatcatcatttcccatgggcttgtaccagggcctggaaccttctgtgaggcccacccagtagacacttccacaccacagagagactgagcatgagaaggtccgtgcttgaaaaaggcctaacagtgggatctcggtgcaaggatgggagagtggaaaccgagtggtgaagagatgactgtggcacttagcagggaattcctgggagggtgatgcttcgggaagtttccagggagacaaaccctgttaagaatggctctagggccggacgtggtagctc
gagctaccacgtccggccctagagccattcttaacagggtttgtctccctggaaacttcccgaagcctcaccctcccaggaattccctgctaagtgccacagtcatctcttcaccactcggtttccactctcccatccttgcaccgagatcccactgttaggcctttttcaagcacagaccttctcatgctcagtctctctgtggtgtggaagtgtctactgggtgggcctcacagaaggttccaggccctggtacaagcccaagggaaatgatgatccaaaatggactccgataaagtttctgccactctgcattgggggcttttggtaggagtccagttcaattttataaaAATAAAaatacatgtct
..............ggccctagagccattcttaacagggtttgtccccctggaaagttcccgaagcctcaccctcctgggaattccctgctgggtgccacagtcatctcttcaccactcggtttccactctcccatctttgcaccgagatcccaccgttaggcctttttcaagcacggaccttctcatgctcagtctctctgcggtgtggaagtgtctactgagtgggcctcacagaaggttccaggccctagtgcaagctcaagggaaatgatgatccaaaatggactcagataaagtttctgccactctgcattgggggcttttggtaggagtccagttcaattttagaaaAATAAAaatacatgtct
..............*******************************.*********.********************..*************..********************************************.*****************.********************.*************************.*******************.****************************.**.*****.*****************************.**********************************************************.********************
>ENSG00000006704:7:+:73506056:73654846	GT2D1_HUMAN.Human.chr7.mb65:7:+:65613828:65648094	Duplicated	65630375	2	AW452658:7:-:65630352:65630805	96.38	99.78	1	0	453	31	29
tttttttttttttttttgagaagcccagaatgtctttaatgttttcccaactggggacatcacatctgccctcagtgcctcagtttccccattaaaatctagaggccctgcctgctctgacatgctgagtggcaggcaggcatctggctggagaggaaggcatacttggacttggaccaagcctcagggggcagtgggtcaatttcaggcctcaggtcaagggagctgtggaccagggatttctgggggccaggggtgctggaaggcaccaggctgaaccagaggggacctggtggggggcctggggttgcagagggatgggggagctgggtcccccaactcgcaccagaaggaactccagccctgcctgcaaggggctgagacaacccacgctcgacc…
tgcgggcaggtggggtgtggcctggttgggcagtatagagctaccagctaccaatggtgttcagccctcagggtcgagcgtgggttgtctcagccccttgcaggcagggctggagttccttctggtgcgagttgggggacccagctcccccatccctctgcaaccccaggccccccaccaggtcccctctggttcagcctggtgccttccagcacccctggcccccagaaatccctggtccacagctcccttgacctgaggcctgaaattgacccactgccccctgaggcttggtccaagtccaagtatgccttcctctccagccagatgcctgcctgccactcagcatgtcagagcaggcagggcctctagattttaatggggaaactgaggcactga…
tgcaggcaggt.gggtgtggcctggttgggcagtatagagctaccagctaccaatggcgttcagcccccagggtcgagcgtgggttgtctcagccccttgcgggcagggctggagttccttctggtatgagttgggggacccagcccccccatccctctgcaacccgaggccccccaccaggtcccctccagttcagtctggtgctttctagtacccctggcccccagaaacccctggcccacagctcccttgacctgaggcctgaaattcacccactgccctctgaggcttggtccaagtccaagtatgccttcctctcaagctagacgcctgcccgccactcagcatgtcagagcaggcagggcctctagattttagtggggaaactgaggcactga…
***.*******.*********************************************.*********.*********************************.************************..*****************.********************.**********************..******.*******.***.**.******************.******.*******************************.***********.*************************************.***.***.*******.*****************************************.********************…
>ENSG00000006704:7:+:73506056:73654846	GT2D1_HUMAN.Human.chr7.mb65:7:+:65613828:65648094	Duplicated	65632745	1	BU727812:7:-:65632726:65633056	95.1	100	1	0	330	23	19
ttttttttttttttttttagtgacttgagctttattttgtggcactggaggttttcccagtcattgtaatgatacaatcagatttgcgttgtcttcaagttaccatggtaaccgtacttccacccaccaagagtggattggagaaggcaaaactagggcagagaagccagggagtgttgagaaggtctgaacccagacagtgggcagctgggccccaagacggatgggggactccagaagcgtggagctggcagagagaaacctgcccggggcatcagagaaaagggcgactgtgcaggaacagagtagatgaggtgggggaacctttgggtaagaagagctgaatc
gattcagctcttcttacccaaaggttcccccacctcatctactctgttcctgcacagtcgcccttttctctgatgccccgggcaggtttctctctgccagctccacgcttctggagtcccccatccgtcttggggcccagctgcccactgtctgggttcagaccttctcaacactccctggcttctctgccctagttttgccttctccaatccactcttggtgggtggaagtacggttaccatggtaacttgaagacaacgcaaatctgattgtatcattacaatgactgggaaaacctccagtgccacaaAATAAAgctcaagtcacta
gactcagctcttcttacccaaaggttcccccacctcgtctactctgttcctgcacagtcgccctttcctccgatgccccgggcaggtctctctctgccagctccacgcttctg.....ccccatccatcgtggggcccagctgcccactgcctgggttcagaccttctcaacactccctggcttctctgccctagttttgccttctctaatccacccttggtgggtggaaatatggttaccatggtaacctgaagacagcgcaaatctgatcgtatcattacaatgactggaaaaaccgccagtgccacaaAATAAAgctcaagttacta
**.*********************************.*****************************.***.****************.*************************.....********.**.********************.********************************************************.*******.**************.**.***************.********.************.*******************.******.**************************.****
>ENSG00000163913:3:+:130641658:130721880	Q9HBG5.Human.chr3.mb130:3:+:130582822:130595684	Duplicated	130588554	2	CB854376:3:-:130588532:130589124	97.53	99.83	2	0	592	72	42
ttttttttttttttttgtcttgtccctctcaattatttccacataataaacacctgtcatgggccaacccttgtgccgagctcagtgggcacagagctgaggagagaggccgacaggagctcccagcctgccaagcctcataacgtaagctgctctgtgttgagtctgctctgtgccccacgcgtcatttatgcaaatgctgctctagatcctcacgttagctgaatgaggcaggtactattgctctccctattccatgcaggaggaaactaaggctcagcgagacatatgccacgtccccatgggtccacagccaaaagctcagtggaattcaaatccactctgtctcctaagcttatgctctctcggccacataccctccccacccatgtatcgtaa…
gacctgacaaatgacaatagttggaccccacagcaatcattacttttgtagacagcaaagttatgctccttggcttcaggtgaagacccccagatccaggccagtggatttacaagtgagagtcagcagcactgggcatttcaggcaatagctctgaacaagccctttaccatgcgggtaggtaaaccccagaatatacagatgccccttacgatacatgggtggggagggtatgtggccgagagagcataagcttaggagacagagtggatttgaattccactgagcttttggctgtggacccatggggacgtggcatatgtctcgctgagccttagtttcctcctgcatggaatagggagagcaatagtacctgcctcattcagctaacgtgaggat…
....tgacaagt...aatagttggaccccacagca....ttacttttgtagagaggaaaattatgctccttggcttcaggtgaagacccccagatccaggccagtggatttacaagtgaaagtcagcagcactgggcattttgagcaatagctccgaacaagccctttaccacgcgggtaggtaaaccccagaatatacagatgccccttacaacacgcgggtagggagggtatgtggccgagagagcatgagcttaggaaatagactgggcttgaattccaccaagtttttggctatggacccatggggatgtggcat..gtcttgctgagccttaatttcctcctgcatggaatagggagagcaacagtacctgcctcattcagttaatgtgaggat…
....******.*...********************....*************.**.***.***********************************************************.*********************...**********.*****************.***************************************.*.**..****.**************************.*********.*.***.***..***********..**.********.**************.*******..****.***********.*****************************.******************.***.********…
>ENSG00000163913:3:+:130641658:130721880	Q9HBG5.Human.chr3.mb130:3:+:130582822:130595684	Duplicated	130589414	1	BF433645:3:-:130589390:130589740	98.04	100	1	0	350	74	36
ttttttttgagtgccacagattgtttttattggtcatggtgatatcctggggcctagaatggaaatggactcattttcatgcctagtaaaaccttttttttgggaggtttttttttttttctttttttttgcagagagagagtcttgctatgttgaccaggctggtcttgaattcctgggctcaggcgatcctcctgctgtgccctcctaaagtgtagggatcacaggcatgagtcatcacatccagccaaaatctatcttttatctcaccgcaagcttttaattcatttccaactattaggaattagtttgtttcataagcctgagatatgtgcaggatttttgaaagatgatttc
gaaatcatctttcaaaaatcctgcacatatctcaggcttatgaaacaaactaattcctaatagttggaaatgaATTAAAagcttgcggtgagataaaagatagattttggctggatgtgatgactcatgcctgtgatccctacactttaggagggcacagcaggaggatcgcctgagcccaggaattcaagaccagcctggtcaacatagcaagactctctctctgcaaaaaaaaagaaaaaaaaaaaaacctcccaaaaaaaaggttttactaggcatgaaaatgagtccatttccattctaggccccaggatatcaccatgaccAATAAAaacaatctgtggcactca
..............aaaaacctgcacacagctcaggctcatcaaacaaactaactcctaatagttggaaatgaattgaaatcttgccgtgagataaaagattgattttggctggacatggtggcttacacctgtgatccctacactttgggaggtcaaaagaggaggatcacttgagcccaggagttgtaggccagcctggtcaatatagccagactctatctctgcaaaaaaaaa......................aaaaaaggttttactagacatgaaattcaggccatatccattctaggccccaggatatcaccatgaccAATAAAaacgatctatggcactca
..............****.********.*.********.**.***********.**********************.***.*****.**************.*************..**.**.**.*..*******************.*****.**.*..*********.*.***********.**..**.*************.*****.*******.****************......................*****************.*******.*.**.****.*****************************************.****.*********
>ENSG00000163913:3:+:130641658:130721880	Q9HBG5.Human.chr3.mb130:3:+:130582822:130595684	Duplicated	130588467	4	AI217999:3:-:130588448:130588813	100	100	1	0	365	41	24
tctcctgaacagatttattgtgagggtatgggaacgtgagatacatttgaattcccagttggaaacagtgaagaaatcagcaaatgtcttgtccctctcatttatttccacataataaacacctgtcatgggccaacccttgtgccgagctcagtgggcacagagctgaggagagaggccgacaggagctcccagcctgccaagcctcataacgtaagctgctctgtgttgagtctgctctgtgccccacgcgtcatttatgcaaatgctgctctagatcctcacgttagctgaatgaggcaggtactattgctctccctattccatgcaggaggaaactaaggctcagcgagacatatgccacg
cgtggcatatgtctcgctgagccttagtttcctcctgcatggaatagggagagcaatagtacctgcctcattcagctaacgtgaggatctagagcagcatttgcataaatgacgcgtggggcacagagcagactcaacacagagcagcttacgttatgaggcttggcaggctgggagctcctgtcggcctctctcctcagctctgtgcccactgagctcggcacaagggttggcccatgacaggtgtttattatgtggaAATAAAtgagagggacaagacatttgctgatttcttcactgtttccaactgggaattcaaatgtatctcacgttcccataccctcacAATAAAtctgttcaggaga
.gtggcat..gtcttgctgagccttaatttcctcctgcatggaatagggagagcaacagtacctgcctcattcagttaatgtgaggatctagaacagcattcacataaatcacgcatgtggcacagagcaga................ttacgttatgaggcttagcaggctgtgagctcctgtcagcctctctcctcagctctgtgcccactgagctcggcacaagggctggcccatgacaggtgtttattatggggaaatgaatgagagggacaagacatttgct.atttcctcactgtttccaactgggaattcaaatgtatctcacattcccataccttcacAATAAAtatgttcaggaga
.*******..****.***********.*****************************.******************.***.*************.*******..*******.****.**.*************................****************.********.***********.*******************************************.*************************.******.************************.*****.************************************.**********.***********.***********
>ENSG00000106714:9:-:39062764:39278456	ENSP00000366887.Human.chr9.mb65:9:+:65325505:65357577	Duplicated	65334099	1	BG195595:9:-:65334075:65334445	92.93	100	1	0	368	9	9
ctggcagcaaccaacagcaactctgaacacgtgtaaaacacttgaagagatacgagaggaaaactttgtgaatctgaattctgcgtgctattgaagcatggttctttccaaactcatggcaactatacctcagaattaaactctataattaaggaagaaaccctcattctccctgtaataactgaatacctaagcacattaaaatgcctaaataatctggtattttcccataagcattctgtaaagtttttcttaagctatgcggcagttataccctttgcttcctttaaaacaatatgaatgagcattttaaagagataaatggaatttataagctatcaacttctcgtcattaaaaaataattaaagctgatttaaaaaagaaaaaaaaaaaaa
aactctgaacacgtgtaaaacacttgaagagatacgagaggaaaactttgtgaatctgaattctgcgtgctattgaagcatggttctttccaaactcatggcaactatacctcagaATTAAActctataattaaggaagaaaccctcattctccctgtaataactgaatacctaagcacATTAAAatgcctaaataatctggtattttcccataagcattctgtaaagtttttcttaagctatgcggcagttataccctttgcttcctttaaaacaatatgaatgagcattttaaagagataaatggaatttataagctatcaacttctcgtcATTAAAaaataATTAAAgctgatttaaaaaagaaa
aactctgaacacgtgtaaaacacttgaagagatatgagaggaaaactttgtgaatctgaattctgcgtgctattgaaacatggttcttttcaaactcatggcaactatacctcagaATTAAActctataattaaggaagaaaccctcattcaccctgtaataactgaatacctgagcacATTAAActgcctaaataatctggtattttcccataagcattctgtaaagtttttcttaagctatgcggcagttataccctttgcttcctttaaaacaatatgaatgagcattttaaagagataaatagaatttataagctatcaacatctcatcATTAAAaaataATTAAAgctgatttaaaaaagaaa
**********************************.******************************************.***********.*************************************************************.*********************.***********.***********************************************************************************************************************.*******************.****.*************************************
>ENSG00000106714:9:-:39062764:39278456	ENSP00000366887.Human.chr9.mb65:9:+:65325505:65357577	Duplicated	65334110	1	BG200198:9:-:65334097:65334449	90.13	97.41	1	0	347	9	9
cagcaacaaactgcaaacttgaaccatgtaaaacacttgaaagatatgagaggaaaactttgtgaaatctgagttctgcgtgctatatgaagcatggttctttccaaactcatggcaactatacctcaaaattaaactctataattaaggaagaaaccctcattctccctgtaataactgaatacctaagcacattaaaatgcctaaataatctggtattttcccataagcattctgtaaagattttcttaagctatgcggcaattataccctttgcttcctttaaaacaatatgaatgagcattttaaagagataaatggaattcataagctatcaacttctagccattaaaaaataatcaacgctgatccaaaaaaaaaaaaa
tgcaaacttgaagcatgtaaaacacttgaaagatacgagaggaaaactttgtgaatctgaattctgcgtgctattgaagcatggttctttccaaactcatggcaactatacctcagaATTAAActctataattaaggaagaaaccctcattctccctgtaataactgaatacctaagcacATTAAAatgcctaaataatctggtattttcccataagcattctgtaaagtttttcttaagctatgcggcagttataccctttgcttcctttaaaacaatatgaatgagcattttaaagagataaatggaatttataagctatcaacttctcgtcATTAAAaaataat
tgcaaacttgaagcatgtaaaacacttgaaagatatgagaggaaaactttgtgaatctgaattctgcgtgctattgaaacatggttcttttcaaactcatggcaactatacctcagaATTAAActctataattaaggaagaaaccctcattcaccctgtaataactgaatacctgagcacATTAAActgcctaaataatctggtattttcccataagcattctgtaaagtttttcttaagctatgcggcagttataccctttgcttcctttaaaacaatatgaatgagcattttaaagagataaatagaatttataagctatcaacatctcatcATTAAAaaataat
***********************************.******************************************.***********.*************************************************************.*********************.***********.***********************************************************************************************************************.*******************.****.***************
>ENSG00000071539:5:+:946004:971156	ENSP00000166345.Human.chr16.mb51:16:+:51890101:51891207	Processed	51890809	1	W88964:16:-:51890789:51891182	99.49	100	2	0	392	175	33
ctcttcaacctgcttgtccacgaccagagagaaagcctggtgtagcctggacacacagtgtatgcaccagaaaaaggagtttcctcaggaactggccatggaggcctcgatcttctttgaaatgtcactcaaaaggaagctcaattttgacacattgttttcaatgaagccaatcatctccagcttttggagggttaatagctgctgaggagggtatatgacctggcacttgaccagttcttccaaacagaaaacgtaaattttgaagatggctgctgcagagcgcagactgatatactgcttgatatcagacctgtccacaaaggccatgtcaatctttcacggtggatgttggaagtagctggaatcactacattaaaatgccttttaatct
ctcttcaacctgcttgtccacgaccagagagaaagcctggtgtagcctggacacacagtgtatgcaccagaaaaaggagtttcctcaggaactggccatggaggcctcgatcttctttgaaatgtcactcaaaaggaagctcaattttgacacattgttttcaatgaagccaatcatctccagcttttggagggttaatagctgctgaggagggtatatgacctggcacttgaccagttcttccaaacagaaaacgtaaattttgaagatggctgctgcagagcgcagactgatatactgcttgatatcagacctgtccacaaaggccatgtcaatcttcacggtgatgttggaagtagctggaatcactacATTAAAatgccttttaatct
....................................................................................................................ttgaaatgtcattcaaaagaaggctcaattttgacacgttgttttcaatgaagccaatcatctctagctctcggagggtcagcagctgctggcgagggtatatga.............cagttcttccaaacaagagaggtagattttgaagatggctgctgcagagggtggcccaatgtactgcttgatgtcagccctgtccacgaaggccacgtcgatcttctcggtgatgttagaagtggtcagaatcacaacattggaatgcct........
....................................................................................................................***********.*******.*.***************.**************************.****.*.*******.*..********..************.............***************..*.*.***.************************.*..*.*..**.***********.****.*********.*******.***.******.**********.*****.*...*******.*****..*******........
>ENSG00000166483:11:+:9550916:9567874	WEE1_HUMAN.Human.chr17.mb22_2:17:-:22116773:22118241	Processed	22117040	1	AA906308:17:+:22116781:22117058	100	98.92	2	0	277	150	12
tgtaagaaggatctttattccacaggtggaaaagggtgatagtggttttcttgcaaatgaagctttacgggaggattatatccatctacccaaagtgaaactttttcacttgcccccacagtggtatgtgctgctggtgctgaagcccttcccagaaatggagactagtgcatgaattcacaaaggccaggttaccttgctagcacaagtgctttcccgagagtttacagagttgataaatattatgattcttccggatccagagagaagatcttca
tgaagatcttctctctggatccggaagaatcataatatttatcaactctgtaaactctcgggaaagcacttgtgctagcaaggtaacctggcctttgtgaattcatgcactagtctccatttctgggaagagcttcagcaccagcagcacataccactgtgagggcaagtgaaaaagtatcactttgggtagatggatataatcctcccgtaaagcttcatttgcaagaaaaccactatcacccttttccacctgtggAATAAAgatccttcttaca
tgaaggtcttctctctggatctggatgaatcataa..tttagcaactctgtaaattcttgggaaagcacttgtg...........................ttcatgc.....tctccatttctcggaagaggttcagcaccagcagcacataccactgtgagggcaag............................................................................................................
*****.***************.***.*********..****.************.***.***************...........................*******.....***********.*******.************************************............................................................................................................
>ENSG00000022976:14:+:101853467:101878454	ENSP00000262236.Human.chrX.mb3:X:-:3752858:3830115	Ambiguous	3755461	2	CA449819:X:+:3754743:3755483	98.67	99.86	2	0	740	395	42
ttttttttttttttttttccaacatattttattgtagtaaaatatacacagcataacatttaccatcttagccatatgtaggtgtgtggttcaggggcactaaatacattcacgatgttgtacggccatcacccccacacatctccagaactcttttcatcttgtacaactaaaactctgagcttcaagttggggtaagcggggcgggggtggggactaaaactgtccccataaacaccaactctccattccctttttccccaaccctggcagccactattctactttctgtctctatgattttgactacgctgctttcttcacagaagtggaatcacagaatatttgtctttctgtgactggcttatttcacctagcacagtattctcaaggttcatg…
tactccagcctgggccacagagtgagactgaaaaaaaaaaaaaaagtcaatacacaaaaatcagctgcatttctaaatactaacaaacaatgaacagtctgaaaaggaactaaagaaaatgaaaattccacttaaaatctagcaatcctacttctggatatataccccaaaaaattgaaaggagggtctcaaggaggtaattgaacacccgtgttcacagcagcattattcataatagctaaaaggtggaagcaacccaagtgtccattgacagatgaatgaatgagcaaaatgtggtaggcacagtgaaattttactccgccttaaaggacattcagacactttctacaacatgaaccttgagaatactgtgctaggtgaaataagccagtcacagaa…
........................................................................................................................................................................aaaaaa..gaaagcagggtctcaaagatgtaattgaacatctgtgttcatagcagcatcgttcacaatagccagaaggtgaaagcaacccaagtgtccactgacagatgaa..................................................................................................gtgaaataagccagccacagaa…
........................................................................................................................................................................******..*****.**********.**.***********.*.*******.********..****.******.*.******.******************.***********..................................................................................................**************.*******…
>ENSG00000146731:7:+:56086872:56099176	ENSP00000275603.Human.chr7.mb64:7:+:64853564:64864181	Duplicated	64862300	1	EC528786:7:-:64862276:64862383	99.07	100	1	8	107	11	6
tcaaagggagaagttcacctttattgagaagtgtaacaaccctcgttctgtcacattattgatcaaaggaccaaataagcccacacttagatcaaagatgcagtaagg
ccttactgcatctttgatctaagtgtgggcttatttggtcctttgatcaataatgtgacagaacgagggttgttacacttctcAATAAAggtgaacttctccctttg
cctcactgcatctttgatct.agtgtgtgcttatttggtcctttgatcaataatgtgacagaacgagggttgttacatttctcAATAAAggtaaacttctc......
***.****************.******.*************************************************.**************.********......
>ENSG00000186204:19:+:15644918:15668984	CP4FC_HUMAN.Human.chr19.mb15:19:-:15732056:15751721	Duplicated	15732645	1	AW444657:19:+:15732422:15732667	90.07	99.59	1	4	245	31	20
tttttttttttttttttagaggtcacctctggcttttattcccttctctgcgggacccaggtaagggccacctgtgtctggtatggggatggggtgataggtgcgagggtcgaaaaagggggaagtttgcagatggtcccagttccagttctctttccctccattccttcacagtttatgggaaaatgtccatagaatgggggtgagtaggtcctaaagggtccgcagagtgctcagaatcccctcctccatctgctggtctcctcgtgccg
agaccagcagatggaggaggggattctgagcactctgcggaccctctaggacctactcacccccattctatggacattttcccataaactgtgaaggaatggagggaaagagaactggaactgggaccatctgcaaacttccccctttttcgaccctcgcacctatcaccccatccccataccagacacaggtggcccttacctgggtcccgcagagaagggAATAAAagccagaggtgacctct
agaccagcagatggagaaggggattttgagcactccgcggaccctctaggacctactcatccccattctatggacgttttcccataaactgtgaaggaatggagggaaggagagctggaactgggaccatctgcaa.cgtcccccttttt.......cgcacccatcatcccatccctgcctcagacacagggcgctcttacctgggccctgcggagaaaggAATAAAagccagaggtgacctc.
****************.********.*********.***********************.***************.********************************.****.**********************.*.***********.......******.****.********.....**********..**.**********.**.**.*****.************************.
>ENSG00000186204:19:+:15644918:15668984	CP4FC_HUMAN.Human.chr19.mb15:19:-:15732056:15751721	Duplicated	15747133	1	DB324253:19:+:15746602:15747145	100	99.45	2	0	543	89	43
cttttcttttattattatactttcaaccattgtggaagtcactttttcttttaaggcagcctttctcttatggtgtcaaccatgggtcttggaagctcagctcttgtcagaaagctcacctttccccaaggggtcccataaatagcctacgatttctatattatacctgattatatctcgtatgttttacctgggatcatatgaagaagtcatcatgtgtgtggctcagctgtggccaaggacacttggggcatgtcccagcctttctggttcttctctgacatgtggtttgaaattgtcttttctccttcttgtcatctcttggccatgtttgtggcttgtccaagatctaggacccagggtccctttgagaattgtcagagttattattttagtctt…
agatagtcttgcatgacttctgtgtacctgacaggccccagataggatttaaatatgatttATTAAAtgtcctggacatgtcccaggtgtaaccaagacttctcttcaagcatgattggaatggattctgagacctggctcaggaagactaaaataataactctgacaattctcaaagggaccctgggtcccagatcttggacaagccacaaacatggccaagagatgacaagaaggagaaaagacaatttcaaaccacatgtcagagaagaaccagaaaggctgggacatgccccaagtgtccttggccacagctgagccacacacatgatgacttctccatatgatcccaggtaaaacatacgagatataatcaggtataatatagaaatcgtaggc…
agatagtctgacatgacctctgtgtacc.gacaggccccagatagggtttaaatgtgatttcttaaatgtcccagacatgtcccaggtggaaccaagagttttcttcaagcgtgattagaatggattccgaaacctggctcagggagactaaaataataactctgacaattc.caaagagaccctagctcccagaccttggacaagctacaaacatggccaagagatgacaaggaggagaaaagacaatttcaaatcacatgtcagagaagaaccagaaagtctctgacatgccccaagtgtcctcgaccacagctgagccacacacatgatgacttctccatatgatcccaggttaaacagaaaagatataaccaggtataatattgaaa.....ggc…
*********..******.**********.*****************.*******.******.**********..***************.********.**.*********.*****.**********.**.************.***************************.*****.******.*.*******.***********.*************************.*********************.*************************.**..*******************.*.***********************************************.*****.*..********.************.****.....***…
>ENSG00000186204:19:+:15644918:15668984	CP4FC_HUMAN.Human.chr19.mb15:19:-:15732056:15751721	Duplicated	15736994	1	CA424490:19:+:15735910:15737005	99.6	99.87	2	0	740	122	54
ttttttttttttttatttattatgtttattaatattatatatatttatggggtacaatgtgacgttataatatatgtatacaatgtggaatgattaagtcaatctgataaacataaccaccatttcatatactcatcatatttatggtgagaacatttgaaatttactctcttaggaattttgaaaaatatattattattaactgtagtcaccatgcatgtaataggtctcaaaacttattcctcctgtctaacagaaacttgtaccctttgaccgtctttccactctttcttcctccctcctctggtaaccaccattctcttctcagtttctctgatttctatgttaactatttcagatctcacaggtaattaaggtcgcgtgctatttgtcttcttg…
ggagatagatgatagaaagttatgtagatagatggataaacaaacagacagacagatgacaaatcagtatctctacaggcccctttggagaaagggaggatattaggtggggtagcaggaatgtcaaggataacccttgtcttatctgtaatgtctcattgagtgcaagaagaacctgttcttttgtaattcaaactcatttttttgtaattctcattataaactcattttccatgtggtatatatacaaaatggagtgctattcagccttaaaacagaagaaaattatttcatttgtgatagcatggaagaacctggaggacattatgctaagtgaaataagccaggcacaagaagacaaatagcacgcgaccttaattacctgtgagatctgaaata…
.gagatcgatgatagaaagatatgtagatagatg.......aaacagacagacagatgacaaataagtatctctacaggcccccttggagaaagggaggatattaggtgggatagcaggaatgtcaagaataacccttgtct.atctgtgatgcctcattgagtgcaagaagaaactgttcttttgtaattca...........................aaactcattttccgtgtggtatatatacaaaatggaatgctagtcagccttaaaacagaagaaaattctttcatttgtggcaatctgcaagaacctaaaggacattatgctaagtgaaatgagccaggcacaaagagacaaacagcacataaccttaattaactgtgagatctgaaata…
.*****.************.**************.......***********************.******************.***************************.****************.*************.******.***.********************.******************...........................*************.**********************.*****.************************.***********..*...**.********..**********************.************..*******.*****...**********.*****************…
>ENSG00000087191:17:+:59258519:59263098	ENSP00000310572.Human.chr7.mb30:7:+:30377651:30378878	Duplicated	30378340	4	CB409536:7:-:30378325:30378860	100	99.63	1	9	535	133	34
ctgtgtacctttattcatgtctctggctctgaattggtacagaaattcattggggaatttctgtgatggcagagaaaatgctcatctgtcatcttcatggatgaaattgactcttttggctcctcagagctggagggggatgctggagggaacagtgaagtgcagcagatgatgcttcgagggtggctttgaggccaccaagagtatcacggtttatcacggctgctaatacgattgatatcctggactcggcactgctttgcccagggcacattgacagaaaaattgaattcccaacctgcaatgagtaggcctggctggtcactttgaagattcattctcagaaatgaacctgacccaggggatcaacctgagaaaaattgctgagcttatgccagg…
catgtttttcctcactgtcctttggcatgagataggactttggactacctcaaagtccttctgagtgacatggactcgctactcagggcatacatgccggtttctgtgcacatgcccttcacttcagcctgatgctcctggcataagctcagcaatttttctcaggttgatcccctgggtcaggttcatttctgagaatgaatcttcaaagtgaccagccaggcctactcattgcaggttgggaattcaatttttctgtcaatgtgccctgggcaaagcagtgccgagtccaggatatcaatcgtattagcagccgtgataaaccgtgatactcttggtggcctcaaagccaccctcgaagcatcatctgctgcacttcactgttccctccagcatccc…
catg.tttttctcactgtccttctgcatga..................ctcaaagtcctcctgagtgacatggactcgc....cagggcatacatgccagcttctgtgcacacgcccttcacttcagcctgatgctcctggcatgagctcagcaatttttctcaggttgatcccccgggtcaggttcatttccgagaatgaatcttcaaa.................ctcattggggggtgggaattcaatttttctgtcaatgcgccctgggcgaagcagtgccgagtccaggatatcaatcctattagtagccatgataa..........tcttggtggcctcaaagcc..................gctgcacttcactgt............ccc…
****.****.************..******..................***********.*******************....***************.*.***********.*******************************.******************************.****************.*****************.................*******..**.*************************.*********.****************************.******.****.******..........*******************..................***************............***…
>ENSG00000165115:9:-:85641433:85726162	Q86VH2.Human.chr9.mb87:9:+:87558035:87591312	Duplicated	87560798	1	AI424989:9:-:87560791:87569846	100	99.52	1	7	413	7	7
ttttaattttaatgtagaaattggataagcaaaagaaatagttagatgaagaagtagagaaagttctgaaccaatgccaagaattagaggagctggaagcagacttaaagaaacgggaggccatagtttctaagaaggaggctctgttacaggagaagagtcacctgaacttaatggaacaagacttctctgaaaagaatgtgcagctccagaccagtacagctgaagtaagtcagtattctttggaactggaggtgctgtatgatggatcacttgagtgatttcctcagtctttttcacataatcataaatattatctggtaaactttggtccttgagattttgtcagatgtagtgagttcacctggcacttatttggcaccataaaccacgcttgac…
tatctcagtctctagtcaagcgtggtttatggtgccaaataagtgccaggtgaactcactacatctgacaaaatctcaaggaaccaagtttaccagataatatttatgattatgtgaaaaagactgaggaaatcactcaagtgatccatcatacagcacctccagttccaaagaatactgacttacttcagctgtactggtctggagctgcacattcttttcagagaagtcttgttccattaagttcaggtgactcttctcctgtaacagagcctccttcttagaaactatggcctcccgtttctttaagtctgcttccagctcctctaattcttggcattggttcagaactttctctacttcttcatctaactatttcttttgcttatccaatttcta…
tatctcagtctctagtccagcgtggtttatggtgccaaataagtgccaggtgaactcactacatctgacaaaatctcaaggaaccaagtttaccagataatatttatgattatgtgaaaaagactgaggaaatcactcaagtgatccatcatacagcacctccagttccaaagaatactgacttacttcagctgtactggtctggagctgcacattcttttcagacaactcttgttccagtaagttcaggtgactcttctcctgtaacagagcctccttcttagaaactatggcctcccgtttctttaagtctgcttccagctcctctaattcttggcgttggttcagaactttctctacttcttcatctaaccatttcttttgctcatccaatttcta…
*****************.***************************************************************************************************************************************************************************************************************.**.**********.**************************************************************************************************.**********************************.************.************…
>ENSG00000165115:9:-:85641433:85726162	Q86VH2.Human.chr9.mb87:9:+:87558035:87591312	Duplicated	87585900	1	AA897638:9:-:87585881:87586276	98.75	99.24	1	1	395	3	3
ttttttaattttgcatcatttatttaaaactgattttaaatgcaaatttttgttgtatagaacaagatggagaaggcattatggaaactttcaaaacatatgaagataaaatccagcagttggaaaaagatctttatttctataagaaaaccagccgggatcataagaagaaactcccggaactggtaggggaagcaattcggcggcaactagcatcatcagagtgtaagacttttagtgttgtcactcttaacactgtttctctagcatttggtgaagtcatgccagctttgtagtgtagcctttaccaattgattgggttatttaggattagatacttctatttgtctctgtaaacaaaaatcgttgtctaaggtagaaccacatgagaagtgaatga
tcattcacttctcatgtggttctaccttagacaacgatttttgtttacagagacaaatagaagtatctaatcctaaataacccaatcaattggtaaaggctacactacaaagctggcatgacttcaccaaatgctagagaaacagtgttaagagtgacaacactaaaagtcttacactctgatgatgctagttgccgccgaattgcttcccctaccagttccttaagtttcttcttatgatcccggctggttttcttatagaAATAAAgatctttttccaactgctggattttatcttcatatgttttgaaagtttccataatgccttctccatcttgttctatacaacaaaaatttgcatttaaaatcagttttaAATAAAtgatgcaaaatta
tcattcacttctcatgtggttctactttagacaacgatttttgtttacagagacaaatagaagtatctaatcctaaataacccagtcaattggtaaaggctacactacaaagctggcatgacttcaccaaatgctagagaaacagtgttaagagtgacaacactaaaagtcttacactctgatggtgctagttgccgccgaattgcttcccctaccagttccttaagtttcttcttatgatcccggctggttttcttatagaAATAAAgatctttttccaactgctggattttatcttcatatgttttgaaagtttccataatgccttctccatcttgttctatacaacaaaaatttgcatttaaaatcagttttaAATAAAtgatgcaaaatta
*************************.**********************************************************.***************************************************************************************************.******************************************************************************************************************************************************************************************************************
>ENSG00000165115:9:-:85641433:85726162	Q86VH2.Human.chr9.mb87:9:+:87558035:87591312	Duplicated	87560804	1	DB339823:9:-:87560795:87579315	100	100	1	7	552	11	11
aattttaatgtagaaattggataagcaaaagaaatagttagatgaagaagtagagaaagttctgaaccaatgccaagaattagaggagctggaagcagacttaaagaaacgggaggccatagtttctaagaaggaggctctgttacaggagaagagtcacctgaacttaatggaacaagacttctctgaaaagaatgtgcagctccagaccagtacagctgaagtaagtcagtattctttggaactggaggtgctgtatgatggatcacttgagtgatttcctcagtctttttcacataatcataaatattatctggtaaacttggttccttgagattttgtcagatgtagtgagttcacctggcacttatttggcaccataaaccacgcttgactaga…
atcagagttggtggtgaactactgctcactgataatgacgagaaaccccagctgagaaggcaaatatactcaaggaaattaatagtttccaaatgcctggcagtgccaggaagaggccatgtccatggaccactatgtaaggatatctcagtctctagtcaagcgtggtttatggtgccaaataagtgccaggtgaactcactacatctgacaaaatctcaaggaaccaagtttaccagataatatttatgattatgtgaaaaagactgaggaaatcactcaagtgatccatcatacagcacctccagttccaaagaatactgacttacttcagctgtactggtctggagctgcacattcttttcagagaagtcttgttccattaagttcaggtgactc…
atcagagttggtggtgaactactgctcacggataatgacgagaaaccccagctgaggaggcaaatatactcaaggaaagtaatagtttccaaatgcctggcagtgccaggaaggggccatgtccatggaccactatgtaaggatatctcagtctctagtccagcgtggtttatggtgccaaataagtgccaggtgaactcactacatctgacaaaatctcaaggaaccaagtttaccagataatatttatgattatgtgaaaaagactgaggaaatcactcaagtgatccatcatacagcacctccagttccaaagaatactgacttacttcagctgtactggtctggagctgcacattcttttcagacaactcttgttccagtaagttcaggtgactc…
*****************************.**************************.*********************.**********************************.**********************************************.***************************************************************************************************************************************************************************************************************.**.**********.****************…
>ENSG00000188171:19:-:20594586:20636246	Q96QM1_HUMAN.Human.chr19.mb19:19:+:19850290:19851951	Duplicated	19850557	1	BP394613:19:-:19850534:19851032	99.4	100	1	0	498	92	54
actgcgcctggccatattttatttatatttctgtataatttttattatgaccncaaagataaccctgtaatcaataacaatttaattgtacattcacaataactaaaagtgtataattacactgtttgtactacaaaggataaacgctagaggtgatggataccctatttaccctgatgtaattactacatattgtaggcctgaatcaaaatattccatataaggcataaatatatacatatactgtatgcccacaaatactagaataaatttcagtaagaacaaagaataaaaatttaaccgatgggaaaaatgttcttcaactcatttgcagtttaaaggtcactggcaaaggtgattactagacatgatattccactatgtaccaaatagtatatt…
ttttaccatgttaagactattgtttgcttaatgaagcattattatgctaccaactttgacatatcccaccttactcaagcatgtaggtaaaacatggtagcaatatactatttggtacatagtggaatatcatgtctagtaatcactttgccagtgactttaaactgcaaatgagttgaagaacatttttcccatcggttaaatttttattctttgttcttactgaaatttattctagtatttgtgggcatacagtatatgtatatatttatgccttatatggaatattttgattcaggcctacaatatgtagtaattacatcagggtaaatagggtatccatcacctctagcgtttatcctttgtagtacaaacagtgtaattatacacttttagtta…
ttttaccatgttaagcctattgt....ttaatgaagcattattatgccactaactttaaactatttctccttacccaagcgtgtaAATAAAagatggtagcaatatactatttggtatatagtggaataacatctctagtaatcactttgccaatggctttaaactgtaaatgtattgaagaatattgttcccataggtcaaatttttattctttattcttattgaaatgtatt.tagtatttgtgcgtatatagtatgtgtatgtatttatgccttatatggcatcttttgactcaggcctacaatatgcagtaattacattagggtaaataaggtgtccgtcacctctagcatttatcctttgtattacaaacaattcagttctacacttttagtta…
***************.*******....********************.**.******.*..***..*.******.*****.****..*****.************************.***********.***.*******************.**.**********.*****..********.***.*******.***.***************.******.******.****.***********.*.***.*****.*****.******************.**.******.****************.***********.**********.***.***.***********.*************.********.*..*.**.**************…
>ENSG00000066923:7:+:99613474:99659778	ENSP00000344472.Human.chr7.mb101_2:7:-:101807913:101808656	Duplicated	101808631	1	AW237343:7:+:101808377:101808647	100	99.63	2	0	270	25	19
tttagacggagtgtcgctctatcacccaggctggagttcagtggcgtgatctcggctcactgccagctctgccccctgggttcatgctattgtcctgcctcagcctcccaagtagctgggctgcttcccccacaagattcaaaaacaaaagaaaactggctgactcaccggtgttgcttttggtggtcgttttgctgctttcttcttcacactgtgattcaagctgtcttcaaagtcattgccttcatcagctaataaagagtcagtatt
ttgagacggagtgtcgctctatcacccaggctggagttcagtggcgtgatctcggctcactgccagctctgccccctgggttcatgctattgtcctgcctcagcctcccaagtagctgggctgcttcccccacaagattcaaaaacaaaagaaaactggctgactcaccggtgttgcttttggtggtcgttttgctgctttcttcttcacactgtgattcaagctgtcttcaaagtcattgccttcatcagctAATAAAgagtcagtatt
ttgagacggagtctcgctctgtcgcccaggctagagtgcaggggcgcaatctcggctcactgcaagctctgccccctgggttcacgccattctcctgcctcagcctcccaagtagctgggctgcttcccccacaagattcaaaaacaaaagaaaactggctgactcaccggtgttg.ttttggtggtcgttttgctgctctcttcttcacattgcgattcaagctgtcttcaaagtcagtgtcttcatcagctaacaaagagtc......
************.*******.**.********.****.***.****..***************.********************.**.***.************************************************************************************.**********************.***********.**.***********************.**.*************.********......
>ENSG00000164037:4:-:104025825:104160325	ENSP00000296422.Human.chr2.mb91:2:-:91434852:91483467	Duplicated	91437020	1	T60768:2:+:91436936:91437030	96.88	98.92	1	0	94	3	3
attgaaacaaaattgcaagagtattgttggaaggagagagaacagttactccttttgtagatttattattccctacagtagacantaaaaataacg
aatgaaacaaaattgcaagagtattgttggaaggagagagaacagttactccttttgtagatttattattccctacagtagacATTAAAaataa
AATAAAacaaaattgcgagagtattgttggaaggagagagaacagatactccttttgtagatttattattccctacagtagacATTAAAaataa
***.************.****************************.************************************************
>ENSG00000174652:19:-:9384272:9407234	ENSP00000339195.Human.chr19.mb9:19:-:9495628:9496161	Ambiguous	9495997	1	AW405641:19:+:9495654:9496021	98.13	100	2	0	367	314	4
cacgagggggaatctggaaccacttctttattatctcaggtcataatgaacttgtaagaattcacagtggcaggaaaccctatgtaaatggaaaatatgggaaaggcttcatttaatccataggactgataccacaaaactcccactaggagaaaacctatgtttatacggaatgtgggaaaatcttcacttatttctcaagccttaaagtgtatgtcaggattcccagtggagagaagccatattgatgtaaggaatgtgggaaagcccttgcctgccacttagtccttgataaacattttagaacacaaactggagagaaactatgaattcaaggattgtgggaaaacccttttatgttccacaagctttaa
ttaaagcttgtggaacataaaagggttttcccacaatccttgaattcatagtttctctccagtttgtgttctaaaatgtttatcaaggactaagtggcaggcaagggctttcccacattccttacatcaatatggcttctctccactgggaatcctgacatacactttaaggcttgagaaataagtgaagattttcccacattccgtataaacataggttttctcctagtgggagttttgtggtatcagtcctatggATTAAAtgaagcctttcccatattttccatttacatagggtttcctgccactgtgaattcttacaagttcattatgacctgagatAATAAAgaagtggttccagattccc
..................................................gtttctctccagt...........................................gctttcccacattccttacat..atatggcttctctccactg...........................................................................................................................................................................................................................
..................................................*************...........................................*********************..*******************...........................................................................................................................................................................................................................
>ENSG00000132182:3:-:13332737:13436809	ENSP00000254508.Human.chr3.mb130:3:-:130524571:130527487	Duplicated	130526083	2	AA916039:3:+:130525832:130526102	97.47	100	2	0	270	156	6
tttttttcccggctaattttttttatttttagtagagacggggtttcaccgtgttagccaggatggtctcgatctcctgacctcgtgatccacctgcctcggcctcccaaagtgctgggattacacgcatgagccaccgcgcctggccctgtgttggaggttttagaaagaggtgaggttcctctcggtgtccttgaagaagccattgctttgcttgtgttatcaaacaagggctgggatggtcaccatttgcagttagctgtaggggacgtgatgt
acatcacgtcccctacagctaactgcaaatggtgaccatcccagcccttgtttgataacacaagcaaagcaatggcttcttcaaggacaccgagaggaacctcacctctttctaaaacctccaacacagggccaggcgcggtggctcatgcgtgtaatcccagcactttgggaggccgaggcaggtggatcacgaggtcaggagatcgagaccatcctggctaacacggtgaaaccccgtctctactaaaAATAAAaaaaattagccggg
acatcacgtcccctacagctaactgcaaatggtgaccatcccagcccttgtttgataacatgagcaaagcaacgacatcttcaaggacaccgagaggaacctc......ttctaaaacctccaac.................................................................................................................................................
************************************************************..**********.*.*.**************************......****************.................................................................................................................................................
Final rel => genes:58	pseudogenes:61	ends:87
Duplicated:49	Processed:9	Ambiguous:3
