# Supplementary material for: Pseudogenes as an alternative source of natural antisense transcripts
Source: BMC Evol Biol. 2010 Nov 3;10:338. doi: 10.1186/1471-2148-10-338 (PMC2984423; doi:10.1186/1471-2148-10-338)
Supplement: Additional file 5 — Sequences of 10 human and 18 primate homologous pseudogenes. The sequences are in a FASTA file format. Sequence identifiers start with a code for the species name (hs = Homo sapiens, ch = chimpanzee, or = orangutan, rh = rhesus) followed by the start and stop positions and the direction (plus or minus) of the sequence. The name is followed by the scores output from a UCSC BLAT search of the sequence against the corresponding genome and some comments in the case of the human sequences regarding the position of the sequence respect to protein coding genes and the existence of EST evidence or lack of it. [file 1471-2148-10-338-S5.TXT]

>hs42479676-42480254_minus_EST 1   574   574 100.0%    17   -   42479676  42480254 original outside ESTs
CACTCTTGAA AGCCCTTGAG CATTTGTTCT GTGAACAGAA AGGTTTGAGA  42480205
TTCAGAGCAA GTTCAGAGTT GGATGGTCTA AGAATGGAAA AGCCCTCCAT  42480155
TCTATTAGAA GAGCCAGGTA GCAATTTCTG GTTATGGAAC CAGAAGCTCT  42480105
CAGGCTTCAA ATAAAACAGC ATCACTTGTA CTCTTATAAA ACTGTAAAAA  42480055
CAGAAAAACC GAAACCGTAT CTACATCTGT CCTATAAGGC AGAGAGTACT  42480005
TGAGACCTCA TGAATTTAAA ACCACCTTAC AAACTACTTT GCACTATATG  42479955
AAGAAATTAT CACTGTGGGC AAAGCATCAA GCAGAGAGCA CAGTACACAG  42479905
TGTGTGGATG TTAATGTTAT TCTCTAGCCT TCCCATTCCT TTGTCTTGGT  42479855
CCTTTGTGCA TATGGAACAG TTCTATTATT AAATTTTGTA ATAGTAACTG  42479805
AGAACCTGAC TCTCAGCAAG GGAGTAGTTC AGAAATTGAG GGAGTTTAAC  42479755
TCTGAATGAG TAAATAAAAA TAAAGCAATT ATGTCaTTAG CTtaAAATTT  42479705
TATCATCaTT AAAAATaAAA AGTTTAAAA
>hs40953831-40954409_plus_EST 1   574   574  99.2%    17   +   40953831  40954409    579 outside ESTs
CACTCTTGAA AGCCCTTGAG CgTTTGTTCT GTGAACAGAA AGGTTTGAGA  40953880
TTCAGAGCAA GTTCAGAGTT GGATGGTCTA AGAATGGAAA AGaCCTCCAT  40953930
TCTATTAGAA GAGtCAGGTA GCAATTTCTG GTTATGGAAC CAGAAGCTCT  40953980
CAGGCTTCAA ATAAAACAGC ATCACTTGTA CTCTcATAAA ACTGTAAAAA  40954030
CAGAAAAACC GAAACCGTAT CTACATCTGT CCTATAAGGC AGAGAGTACT  40954080
TGAGACCTCA TGAATTTAAA ACCACCTTAC AAACTACaTT GCACTATATG  40954130
AAGAAATTAT CACTGTGGGC AAAGCATCAA GCAGAGAGCA CAGTACACAG  40954180
TGTGTGGATG TTAATGTTAT TCTCTAGCCT TCCCATTCCT TTGTCTTGGT  40954230
CCTTTGTGCA TATGGAACAG TTCTATTATT AAATTTTGTA ATAGTAACTG  40954280
AGAACCTGAC TCTCAGCAAG GGAGTAGTTC AGAAATTGAG GGAGTTTAAC  40954330
TCTGAATGAG TAAATAAAAA TAAAGCAATT ATGTCaTTAG CTtaAAATTT  40954380
TATCATCaTT AAAAATAAAA aGTTTAAAA
>hs60288861-60289433_plus_EST_LRRC37A3 2   574   574  98.1%    17   +   60288861  60289433    573 in LRRC37A3 ESTs
ACTCTTGAAA GCCCTTGAGC ATTTGTGAAC AGAAAGGTTT GAGATTCgGA  60288910
GCAAGTTCAG AGTTGGATGG TCTAAGAATG GAAAAGCCCT CCATTCcATT  60288960
AGAAGAGCCA GGTAGCAATT TCTGGTTATG GAACCAGAAG CTCTCAGGCT  60289010
TCAAATAAAA CAGCATCACT TGTACTCTTA TAAAACTGTA AAAACAGAAA  60289060
gACCaAAACC GTATCTACAT CTGTCCTATA AGGCAGAGAG TACTTGAGAt  60289110
CTCATGgATT TAAAACCAgC TTACAAACTA CaTTGCACTA TATGAAGAAA  60289160
TTATCACTGT GGGCAAAGCA TCAAGCAGAG AGCACAGTAt ACAGTGTGTG  60289210
GATGTTAATG TTATTCcCTA GCCTTCCCAT TCCTTTGTCT TGGTCCTTTG  60289260
TGCATATGGA ACAGTTCTAT TATTAAATTT TGTAATAGTA ACTGAGAACC  60289310
TGACTCTCAG CAAGGGAGTA GTTCAGAAAT TGAGGGAGTT TAACTCTGAA  60289360
TGAGTAAATA AAAATAAAGC AATTATGTCa TTAGCTtaAA ATTTTATCAT  60289410
CaTTAAAAAT AAAAaGTTTA AAA
>hs41979102-41979680_minus_EST_LRRC37A2 1   574   574  97.6%    17   -   41979102  41979680    579 in LRRC37A2 ESTs but id to hs5
CACTCTTGAA AGCCCTTGAG CgTTTGTTCT GTGAACAGAA AGGTTTGAGA  41979631
TTCgGAGCAA GTTCAGAGTT GGATGGTCTA AGAATGGAAA AGCCCTCCAT  41979581
TCcATTAGAA GAGCCAGGTA GCAATTTCTG GTTATGGAAC CAGAAGCTCT  41979531
CAGGCTTCAA ATAAAACAGC ATCACTTGTA CTCTTATAAA ACTGTAAAAA  41979481
CAGAAAgACC aAAACCGTAT CTACATCTGT CCTATAAGGC AGAGAGTACT  41979431
TGAGAtCTCA TGgATTTAAA ACCAgCTTAC AAACTACaTT GCACTATATG  41979381
AAGAAATTAT CACTGTGGGC AAAGCATCAA GCAGAGAGCA CAGTAtACAG  41979331
TGTGTGGATG TTAATGTTAT TCcCTAGCCT TCCCATTCCT TTGTCTTGGT  41979281
CCTTTcTGCA TATGGAACAG TTCTATTATT AAATTTTGTA ATAGTAACTG  41979231
AGAACCTGAC TtTCAGCAAG GGAGTAGTTC gGAAATTGAG GGAGTTTAAC  41979181
TCTGAATGAG TAAATAAAAA TAAAGCAATT ATGTCaTTAG CTtaAAATTT  41979131
TATCATCaTT AAAAATaAAA AGTTTAAAA
>hs41761687-41762265_minus_EST_LRRC37A 1   574   574  97.6%    17   -   41761687  41762265    579 in LRRC37A ESTs but id to hs4
CACTCTTGAA AGCCCTTGAG CgTTTGTTCT GTGAACAGAA AGGTTTGAGA  41762216
TTCgGAGCAA GTTCAGAGTT GGATGGTCTA AGAATGGAAA AGCCCTCCAT  41762166
TCcATTAGAA GAGCCAGGTA GCAATTTCTG GTTATGGAAC CAGAAGCTCT  41762116
CAGGCTTCAA ATAAAACAGC ATCACTTGTA CTCTTATAAA ACTGTAAAAA  41762066
CAGAAAgACC aAAACCGTAT CTACATCTGT CCTATAAGGC AGAGAGTACT  41762016
TGAGAtCTCA TGgATTTAAA ACCAgCTTAC AAACTACaTT GCACTATATG  41761966
AAGAAATTAT CACTGTGGGC AAAGCATCAA GCAGAGAGCA CAGTAtACAG  41761916
TGTGTGGATG TTAATGTTAT TCcCTAGCCT TCCCATTCCT TTGTCTTGGT  41761866
CCTTTcTGCA TATGGAACAG TTCTATTATT AAATTTTGTA ATAGTAACTG  41761816
AGAACCTGAC TtTCAGCAAG GGAGTAGTTC gGAAATTGAG GGAGTTTAAC  41761766
TCTGAATGAG TAAATAAAAA TAAAGCAATT ATGTCaTTAG CTtaAAATTT  41761716
TATCATCaTT AAAAATaAAA AGTTTAAAA
>hsr1628175-1628741_minus 2   574   574  92.6%  17_random   -    1628175   1628741    567 outside no ESTs
ACTCTTGAAA GCaCTTGAGC ATTTGTTCTG TGAAtAGAAA GGTTTGAGAT  1628692
TCAGAGCAAG TTCAGAGTTG GATGGTCTAA GAATGGAAAA GCCCTCCATT  1628642
CcATTAGAAG AGCCAGGgAG CAATTTCTGG TTATGGAACC AGAAGCTCTC  1628592
AGGCTTCAAA TAAAACAGCA TCACTTGTAC TCTTATAAAA tTGTAAAAAC  1628542
AAAAAcaaaa ctggATCTAC ATtTGTCCTA aAAGGCAGAG AGTACTTGAG  1628492
ACCTCATGcA TaTAAAACCA gCTTACAAAC TACaTcGCAC TATATGAAGA  1628442
AATTATCACT GgGGGCAAAt CAcCAAGtAG gGAGCACAaT ACACAGgGTG  1628392
TGGATGTTAA TGTcATTCcC TAGCCTTCtC ATTCCcTTcT CTTGGTCCTT  1628342
TaTGCATATG GAACAGTTCc ATTATTAAAT TTTGTAATAa TAACTGAGAA  1628292
CCTGACTCcC AGCAAGGGAG TAGTTCAGAA gTTGAGGGAG TTTAAaTCTG  1628242
AATGAGTAAA TAAAGCAATT ATaTCaTTAG CTtaAAATTT TATCATCaaT  1628192
TAAAAATAAA TTTAAAA
>hs63637322-63637888_plus 2   574   574  92.6%    17   +   63637322  63637888    567 outside no ESTs
ACTCTTGAAA GCaCTTGAGC ATTTGTTCTG TGAAtAGAAA GGTTTGAGAT  63637371
TCAGAGCAAG TTCAGAGTTG GATGGTCTAA GAATGGAAAA GCCCTCCATT  63637421
CcATTAGAAG AGCCAGGgAG CAATTTCTGG TTATGGAACC AGAAGCTCTC  63637471
AGGCTTCAAA TAAAACAGCA TCACTTGTAC TCTTATAAAA tTGTAAAAAC  63637521
AAAAAcaaaa ctggATCTAC ATtTGTCCTA aAAGGCAGAG AGTACTTGAG  63637571
ACCTCATGcA TaTAAAACCA gCTTACAAAC TACaTcGCAC TATATGAAGA  63637621
AATTATCACT GgGGGCAAAt CAcCAAGtAG gGAGCACAaT ACACAGgGTG  63637671
TGGATGTTAA TGTcATTCcC TAGCCTTCtC ATTCCcTTcT CTTGGTCCTT  63637721
TaTGCATATG GAACAGTTCc ATTATTAAAT TTTGTAATAa TAACTGAGAA  63637771
CCTGACTCcC AGCAAGGGAG TAGTTCAGAA gTTGAGGGAG TTTAAaTCTG  63637821
AATGAGTAAA TAAAGCAATT ATaTCaTTAG CTtaAAATTT TATCATCaaT  63637871
TAAAAATAAA TTTAAAA
>hs25981038-25981564_minus_LRRC37B2 2   531   574  93.2%    17   -   25981038  25981564    527 in LRRC37B2 no ESTs
ACTCTTGAAA GCatTTGAGC ATTTGTTCTG cGAAtAGAAA GGTTTGAGAT  25981515
TCAGAGCAAG TTCAGAGTTG GATGGaCTAA GAATGGAAAA GCCCTCCATT  25981465
CcAaTAGAAG AGCCAGGTAG CAATTTCTGG TTATGGAACC AGAAGCTCTC  25981415
AGGCTTCAAA TAAAACAGCA TCACTTcTAC TCTTATAAAA CTGTAAAAAC  25981365
AaAAAcaaaA ACaAAACCGg ATCTACATCT GTCCTAaAAG GCAGAGAGTA  25981315
CTTGAGACCT CATGgATaTA AAACCAgCTT ACAAACTACa TTGCACTATA  25981265
TGAAGAAATT ATCACTGgGG GCAAAGCAcC AAGCAGAGAG CACAGTACAC  25981215
AGTGTGTGGA TGTTAATGTT ATTCcCTAGC CTTCCCATTC CTTTcTCTTG  25981165
GTCCTTTaTG CATATGGAAC gGTTCcATTA TTAAAcTTTG TAATAaTAAC  25981115
TGAGAACCTG ACTCcCAGCA AGGGAGTcGT TCAGAAgTTG AGGGAGTTgA  25981065
AaTCTGAcTG AGTAAATAAA ACAATTA
>hs25968195-25968721_plus_LRRC37B2 2   531   574  93.1%    17   +   25968195  25968721    527 in LRRC37B2 no ESTs
ACTCTTGAAA GCatTTGAGC ATTTGTTCTG cGAAtAGAAA GGTTTGAGAT  25968244
TCAGAGCAAG TTCAGAGTTG GATGGaCTAA GAATGGAAAA GCCCTCCATT  25968294
CcAaTAGAAG AGCCAGGTAG CAATTTCTGG TTATGGAACC AGAAGCTCTC  25968344
AGGCTTCAAA TAAAACAGCA TCACTTcTAC TCTTATAAAA CTGTAAAAAC  25968394
AAAAAcaaaa acaAAACCGg ATCTACATCT GTCCTAaAAG GCAGAGAGTA  25968444
CTTGAGACCT CATGgATaTA AAACCAgCTT ACAAACTACa TTGCACTATA  25968494
TGAAGAAATT ATCACTGgGG GCAAAGCAcC AAGCAGAGAG CACAGTACAC  25968544
AGTGTGTGGA TGTTAATGTT ATTCcCTAGC CTTCCCATTC CTTTcTCTTG  25968594
GTCCTTTaTG CATATGGAAC gGTTCcATTA TTAAAcTTTG TAATAaTAAC  25968644
TGAGAACCTG ACTCcCAGCA AGGGAGTcGT TCAGAAgTTG AGGGAGTTgA  25968694
AaTCTGAcTG AGTAAATAAA ACAATTA
>hs27397046-27397571_minus_LRRC37B 2   532   574  92.1%    17   -   27397046  27397571    526 in LRRC37B no ESTs
ACTCTTGAAA aaaCTTGAGC ATTTGTTCTG cGAAtAGAAA GGTTTGAGAT  27397522
TCAGAGCAAG TTCAGAGTTG GATGGaCTAA GAATGGAAAA GCCCCATTCc  27397472
AaTAGAAGAG CCAGGTAGCA ATTTCTGGTT ATGGAACCAG AAGCTCTCAG  27397422
GCTTCAAATA AAACAGCATC ACTTcTACTC TTATAAAACT GTAAAAACAa  27397372
AAAcaaaaac aaAACCGgAT CTACATCTGT CCTAaAAGGC AGAGAGTACT  27397322
TGAGACCTCA cagATaTAAA ACCAgCTTAC AAACTACaTT GCACTATATG  27397272
AAGAAATTAT CACTGgGGGC AAAGCAcCAA GCAGAGAGCA CAGTACACAG  27397222
TGTGTGGATG TTAATGTTAT TCcCTAGCCT TCCCATTtCT TTcTCTTGGT  27397172
CCTTTaTGCA TATGGAACtG TTCcATTATT AAATTTTGTA ATAaTAACTG  27397122
AGAACCTGAC TCcCAGCAAG GGAGTcaTTC AGAAgTTGAG GGAGTTgAAa  27397072
TCTGAcTGAG TAAATAAAAC AATTAT
>ch11987112-11987690_minus 1   574   574  99.0%    17   -   11987112  11987690    579
CACTCTTGAA AGCCCTTGAG CgTTTGTTCT GTGAACAGAA AGGTTTGAGA  11987641
TTCAGAGCAA GTTCAGAGTT GGATGGTCTA AGAATGGAAA AGCCCTCCAT  11987591
TCcATTAGAA GAGCCAGGTA GCAATTTCTG GTTATGGAAC CAGAAGCTCT  11987541
CAGGCTTCAA ATAAAACAGC ATCACTTGTA CTCTTATAAA ACTGTAAAAA  11987491
CAGAAAAACC aAAACCGTAT CTACATCTGT CCTATAAGGC AGAGAGTACT  11987441
TGAGACCaCA TGAATTTAAA ACCACCTTAC AAACTACaTT GCACTATATG  11987391
AAGAAATTAT CACTGTGGGC AAAGCATCAA GCAGAGAGCA CAGTACACAG  11987341
TGTGTGGATG TTAATGTTAT TCcCTAGCCT TCCCATTCCT TTGTCTTGGT  11987291
CCTTTGTGCA TATGGAACAG TTCTATTATT AAATTTTGTA ATAGTAACTG  11987241
AGAACCTGAC TCTCAGCAAG GGAGTAGTTC AGAAATTGAG GGAGTTTAAC  11987191
TCTGAATGAG TAAATAAAAA TAAAGCAATT ATGTCaTTAG CTtcAAATTT  11987141
TATCATCaTT AAAAATaAAA AGTTTAAAA
>ch10640872-10641450_plus 1   574   574  99.0%    17   +   10640872  10641450    579
CACTCTTGAA AGCCCTTGAG CgTTTGTTCT GTGAACAGAA AGGTTTGAGA  10640921
TTCAGAGCAA GTTCAGAGTT GGATGGTCTA AGAATGGAAA AGCCCTCCAT  10640971
TCcATTAGAA GAGCCAGGTA GCAATTTCTG GTTATGGAAC CAGAAGCTCT  10641021
CAGGCTTCAA ATAAAACAGC ATCACTTGTA CTCTTATAAA ACTGTAAAAA  10641071
CgGAAAAACC aAAACCGTAT CTACATCTGT CCTATAAGGC AGAGAGTACT  10641121
TGAGACCTCA TGAATTTAAA ACCACCTTAC AAACTACaTT GCACTATATG  10641171
AAGAAATTAT CACTGTGGGC AAAGCATCAA GCAGAGAGCA CAGTACACAG  10641221
TGTGTGGATG TTAATGTTAT TCcCTAGCCT TCCCATTCCT TTGTCTTGGT  10641271
CCTTTGTGCA TATGGAACAG TTCTATTATT AAATTTTGTA ATAGTAACTG  10641321
AGAACCTGAC TCTCAGCAAG GGAGTAGTTC AGAAATTGAG GGAGTTTAAC  10641371
TCTGAATGAG TAAATAAAAA TAAAGCAATT ATGTCaTTAG CTtaAAATTT  10641421
TATCATCaTT AAAAATAAAA aGTTTAAAA
>ch4674867-4675445_minus 1   574   574  97.6%  17_random   -    4674867   4675445    579
CACTCTTGAA AGCCCTTGAG CgTTTGTTCT GTGAACAGAA AGGTTTGAGA  4675396
TTCgGAGCAA GTTCAGAGTT GGATGGTCTA AGAATGGAAA AGCCCTCCAT  4675346
TCcATTAGAA GAGCCAGGTA GCAATTTCTG GTTATGGAAC CAGAAGCTCT  4675296
CAGGCTTCAA ATAAAACAGC ATCACTTGTA CTCTTATAAA ACTGTAAAAA  4675246
CAGAAAAACC aAAACCGTAT CTACATCTGT CCTATAAGGC AGAGAGTACT  4675196
TGAGAtCTCA TGgATTTAAA ACCAgCTTAC AAACTACaTT GCACTATATG  4675146
AAGAAATTAT CACTGTGGGC AAAGCATCAA GCAGAGAGCA CAGTAtACAG  4675096
TGTGTGGATG TTAATGTTAT TCcCTAGCCT TCCCATTCCT TTGTCTTGGT  4675046
CCTTTcTGCA TATGGAACAG TTtTATTATT AAATTTTGTA ATAGTAACTG  4674996
AGAACCTGAC TCTCAGCAAG GGAGTAGTTC gGAAATTGAG GGAGTTTAAC  4674946
TCTGAATGAG TAAATAAAAA TAAAGCAATg ATGTCaTTAG CTtaAAATTT  4674896
TATCATCaTT AAAAATaAAA AGTTTAAAA
>ch67460008-67460574_plus 2   574   574  92.7%    17   +   67460008  67460574    567
ACTCTTGAAA GCaCTTGAGC ATTTGTTCTG TGAAtAGAAA GGTTTGAGAT  67460057
TCAGAGCAAG TTCAGAGTTG GATGGTCTAA GAATGGAAAA GCCCTCCATT  67460107
CcATTAGAAG AGtCAGGgAG CAATTTCTGG TTATGGAACC AGAAGCTCTC  67460157
AGGCTTCAAA TAAAACAGCA TCACTTGTAC TCTTATAAAA tTGTAAAAAC  67460207
AAAAAcaaaa ctggATCTAC ATCTGTCCTA aAAGGCAGAG AGTACTTGAG  67460257
ACCTCATGcA TaTAAAACCA gCTTACAAAC TACaTcGCAC TATATGAAGA  67460307
AATTATCACT GgGGGCAAAG CAcCAAGtAG gGAGCACAaT ACACAGgGTG  67460357
TGGATGTTAA TGTcATTCcC TAGCCTTCCC ATTCCcTTcT CTTGGTCCTT  67460407
TaTGCgTATG GAACAGTTCc ATTATTAAAT TTTGTAATAa TAACTGAGAA  67460457
CCTGACTCcC AGCAAGGGAG TAGTTCAGAA gTTGAGGGAG TTTAAaTCTG  67460507
AATGAGTAAA TAAAGCAATT ATatcattgg cttaAAATTT TATCATCaaT  67460557
TAAAAATAAA TTTAAAA
>ch54708566-54709093_plus 2   532   574  92.9%    Un   +   54708566  54709093    528
ACTCTTGAAA aaaCTTGAGC ATTTGTTCTG TGAAtAGAAA GGTTTGAGAT  54708615
TCAGAGCAAG TTCAGAGTTG GATGGaCTAA GAATGGAAAA GCCCTCCATT  54708665
CcAaTAGAAG AGCCAGGTAG CAATTTCTGG TTATGGAACC AGAAGCTCTC  54708715
AGGCTTCAAA TAAAACAGCA TCACTTcTAC TCTTATAAAA CTGTAAAAAC  54708765
AAAAAcaaaa acaAAACCGg ATCTACATCT GTCCTAaAAG GCAGAGAGTA  54708815
CTTGAGACCT CATGgATaTA AAACCAgCTT ACAAACTACa TTGCACTATA  54708865
TGAAGAAATT ATCACTGgGG GCAAAGCAcC AAGCAGAGAG CACAGTACAC  54708915
AGTGTGTGGA TGTTAATGTT ATTCcCTAGC CTTCCCATTt CTTTcTCTTG  54708965
GTCCTTTaTG CATATGGAAC tGTTCcATTA TTAAATTTTG TAATAaTAAC  54709015
TGAGAACCTG ACTCcCAGCA AGGGAGTcaT TCAGAAgTTG AGGGAGTTgA  54709065
AaTCTGAcTG AGTAAATAAA ACAATTAT
>ch26718460-26718954_plus 2   493   574  93.1%    17   +   26718460  26718954    495
ACTCTTGAAA aaaCTTGAGC ATTTGTTCTG cGAAtAGAAA GGTTTGAGAT  26718509
TCAGAGaAAG TTCAGAGTTG GATGGaCTAA GAATGGAAAA GCCCTCCATT  26718559
CcAaTAGAAG AGCCAGGTAG CAATTTCTGG TTATGGAACC AGAAGCTCTC  26718609
AGGCTTCAAA TAAAACAGCA TCACTTcTAC TCTTATAAAA CTGTAAAAAC  26718659
AAAAAcaaaa acaAAACCGg ATCTACATCT GTCCTAaAAG GCAGAGAGTA  26718709
CTTGAGACCT CAcGgATaTA AAACCAgCTT ACAAACTACa TTGCACTATA  26718759
TGAAGAAATT ATCACTGgGG GCAAAGCAcC AAGCAGAGAG CACAGTACAt  26718809
AGTGTGTGGA TGTTAATGTT ATTCcCTAGC CTTCCCATTt CTTTcTgTTG  26718859
GTCCTTTaTG CATATGGAAC tGTTCcATTA TTAAATTTTG TAATAaTAAC  26718909
TGAGAACCTG ACTCcCAGCA AGGGAGTcaT TCAGAAgTTG AGGGA
>or14936329-14936908_minus 1   574   574  97.6%  17_random   -   14936329  14936908    580
CACTCTTGAA AGCCCTTaAG CATTTGTTCT GTGAACAGAA AGGTTTaAGA  14936859
TTCAGAGCAt GTTCAGAaTT GGATGGTCTA AGAATGGAAA AGCCCTCCAT  14936809
TCcATTAGAA GAGCCAGGTA GCAATTTCTG GTTATGGAAC CAGAAGCTCT  14936759
CAGGCTTCAA ATAAAACAGC ATCACTTGTA CTCTTATAAA ACTGTAAAAA  14936709
CAGAAAAACC aAAACCGtTA TCTACATCTG TCCTATAAGG CAGAGAGTAC  14936659
TTGAGACCTC ATGgATTTAA AACCAgCTTA CAAACTACaT TGCACTATAT  14936609
GAAGAAATTA TCACTGTGGG CAAAGCATCA AGCAGAGAGC ACAGTACACA  14936559
GTGTGTGGAT GTTAATGTTA TTCcCTAGCC TTCCCATTCC TTTGTCTTGG  14936509
TCCTTTGTGC ATATGGAACA GTTCTATTAT TAAATTTTGT AATAaTAACT  14936459
GAGAACCTGA CTCTCAGCAA GGGAtTAGTT CAtAAATTGA GGGAGTTTAA  14936409
CTCTGAATGA GTAAATAAAA ATAAAGCAAT TgtatcaTTA GCTtaAAATT  14936359
TTATCATCaT TAAAAATaAA AAGTTTAAAA
>or43906938-43907517_minus 1   574   574  97.1%    17   -   43906938  43907517    580
CACTCTTGAA AGCCCTTGAG CgTTTGTTCT GTGAACAGAA AGGTTTaAGA  43907468
TTCAGAGCAt GTTCAGAaTT GGATGGTCTA AGAATGGAAA AGCCCTCCAT  43907418
TCcATTAGAA GAGCCAGGTA GCAATTTCTG GTTATGGAAC CAGAAGCTCT  43907368
CAGGCTTCAA ATAAAACAGC ATCACTTGTA CTCTTATAAA ACTGTAAAAA  43907318
CAGAAAAAaC CaAAACCGgA TCTACATCTG TCCTATAAGG CAGAGAGTAC  43907268
TTGAGACCTC ATGgATTTAA AACCAgCTTA CAAACTACaT TGCACTATAT  43907218
GAAGAAATTA TCACTGTGGG CAAAGCATCA AGCAGAGAGC ACAGTACACA  43907168
GTGTGTGGAT GTTAATGTTA TTCcCTAGCC TTCCCAcTCC TTTGTCTTGG  43907118
TCCTTTGTGt gTATGGAACA GTTCTATTAT TAAATTTTGT AATAaTAACT  43907068
GAGAACCTGA CTCTCAGCAA GGGAGTAGTT CAGAAATTGA GGGAGTTTAA  43907018
CTCTGAATGA GTAAATAAAA ATAAgGCAAT TgtatcaTTA GCTtaAAATT  43906968
TTATCATCaT TAAAAATaAA AAGTTTAAAA
>or14909533-14910102_minus 2   574   574  92.3%    Un   -   14909533  14910102    570
ACTCTTcAAA GCaCTTGAGC ATTTGTTCTG TGAAtAGAAA tGTTTGAGAT  14910053
TCAGAGCAAG TTCAGAGTgG GATGGTCTAA GAATGGAAAA GCCCTCCATT  14910003
CcATTAGAAG AGtCAGGgAG CAATTTCTGG TTATGGAACC AGAAGCTCTC  14909953
AaGCTTCAAA TAAAACAGCA TCACTTGTAt TCTTATAAAA tTGTAAAAAC  14909903
AAAAAcaaaa ctggATCTAC ATCTGTCCTA aAAGGCAGAG AGTACTTGAG  14909853
ACCTCATGcA TaTAAAACCA gCTTACAAAC TACaTTGCAC TATATGAAGA  14909803
AATTATCACT GgGGGCAAAG CAcCAAGtAG gGAGCACAaT ACACAGgGTG  14909753
TGGATGTTAA TGTcATTCcC TAGCCTTCCC ATTCCcTTcT CTTGGTCCTT  14909703
TaTGCATATG GAACAGTTCc ATTATTAAAT TTTGTAATAa TAACTGAGAA  14909653
CCTGACTCcC AGCgAGGGAG TAGTTCAGAA gTTGAGGGAG TTTAAaTCTG  14909603
AATGAGTAAA TAAAGCAATT ATaTCaTTAG CTtaAAATTT TATCATCaaT  14909553
TAAAgATAAA AaaTTTAAAA
>or22875591-22876141_plus 16   574   574  92.0%    17   +   22875591  22876141    551
TTGAGaATTT GTTCTGTGAA tAGAAAatGT TTGAGATTCA GAGCAAGTCA  22875640
GAGTTGGATG GaCTAAGAAT GGAAAAGCCC TCCATTCcAT TAGAAGAGCC  22875690
AGGTAGCAAT TTCTGGTTAT GGAACCAGAA GCTCTCAGGC TTCAAATAAA  22875740
ACAGCATCAC TTcTACTCTT ATAAAACTGT AAAAACAAAA Acaaaaccag  22875790
ATCTACATCT GTCCTAaAAt GCAGAGAGTA CTTGAGACCT CATGgATaTA  22875840
AAACCAgCTT AtAAACTACa TTGCACTATA TGAAGAAATT ATCACTGggg  22875890
ggAAGCAcCA AGCAGAGAGC ACAGTACACA GTGTGTGGAT GTTAATGTTA  22875940
TTCcCTAGCC TTCCCATTCC TTTaTCTTGG TCCTTTaTGC ATATGGAACt  22875990
aTTCcATTAT TAAATTTTGT AATAaTAgCT GAGAACCTGA CTCcCAGCAA  22876040
GGGAGTAGTT CAGAAgTTGA GGGAGTTTAA aTCTGAcTGA GTAAATAAAA  22876090
CAATTATaTC aTTAGCTtaA AATTTcATCA attaagaaTA AAAATTTAAA  22876140
A
>or9649534-9650058_minus 2   532   574  92.8%  17_random   -    9649534   9650058    525
ACTCTTGAAA GCaCTTGAGC ATTTGTTCTG TGAAtAGAAA GGTTTGAGAT  9650009
TCAGAGCAAG TTCAGAGTTG GATGGaCTAA GAATGGAAAA GCCCTCCATT  9649959
CcATTAGAAG AGCCAGGTAG CAATTTCTGG TTATGGAACC AGAAGCTCTC  9649909
AGGCTTCAAA TAAAACAGCA cCACTTcTAa TCTTATAAAA CTGTAAAAAC  9649859
AAAAAcaaaa acaaaacagg ATCTACATCT GTCCTAaAAG GCAGAGAGTA  9649809
CTTaAGACCT CATGgATaTA AAACCAgCTT ACAAACTACa TTGCACTATA  9649759
TGAAGAAATT ATCACTGgGG GCAAAGCAcC AAGCAGAGAG CACAGTACAC  9649709
AGTGTGTGGA TGTTAATGTT ATTCcCTAGC CTTCCCATTC CTTTcTCTTG  9649659
GTCCTTTaca CATATGGAAC tGTTCcATTA TTAAATTTTG TAATAGCTGA  9649609
GAACCTGACT CcCAGCAAGG GAGTAGTTCA GAAgTTGAGG GAGTTgAAaT  9649559
CTGAcTGAGT AAATAAAACA ATTAT
>or57875289-57875810_plus 2   532   574  92.0%    17   +   57875289  57875810    522
ACTCTTGAAA GCaCTTGAGC ATTTGTTCTG TGAAtAGAAA GGTTTGAGAc  57875338
tcggactgaa tcTCAGATTG GATGGaCTAA GAATGGAAAA GCCCTCCATT  57875388
CcATTAGAAG AGCCAGGTAG CAATTTCTGG TTATGGAACC AGAAGCTCTC  57875438
AGGCTTCAAA TAAAACAGCA TCACTTcTAC TCTTATAAAA CTGTAAAAAC  57875488
AAAAAcaaaa caggATCTAC ATCTGTCCTA aAAGGCAGAG AGTACTTGAG  57875538
ACCTCATGgA TaTAAAACCA gCTTAtAAAC TACaTTGCAC TATATGAAGA  57875588
AATTATCACT GgGGGCAAAG CActAAGCAG AGAGCACAGT ACACAGcGTG  57875638
TGGATGTTAA TGTTATTCcC TAGCCTTCCC ATTCCTTTcT CTTGGTCCTT  57875688
TaTGCATATG GAACtGTTCc ATTATTAAAT TTTGTAATAa TAgCTGAGAA  57875738
CCTGACTCcC AGCAAcGGAG TAGTTCAGAA ggTGAGGGAG TTgAAaTCTG  57875788
AATGAGTAAA TAAAACAATT AT
>rh57073183-57074064_minus 2   574   574  93.9%    16   -   57073183  57074064    882
ACTCcTGAAA GCaCTTGAGC ATTTGTTCTG TGAAgAGAAA GGTTTGAATT  57074015
CAGAGCAAGT TCAGcGTTGG ATGGTCTAAG cATGGAAAAG CCCTCCATTC  57073965
cATTAGAAGA GCCAGGcAGC AATTTCTGGT TATGGAACCA GAAGCTCTCA  57073915
GGCTTCAAAT AAAACAGCAT CACTTGTAtT CTTATAAAAC TaTAAAAACA  57073865
AAAACCaAAA CCGgAcCTAC ATCTGTCCTA cAAGGCcGAG AGTACTcGAG  57073815
ACCTCATGgA TaTAAAACCA Ccttacaggg ccgggcgcgg tggctcaagc  57073765
ctccgtctca aaaaaaaaaa aaaccagCTT ACAAACTACa TTGCACTgTA  57073465
TGAAGAAATT ATCACTGgGG GCAAAGCAcC AAGCAGAcAG CACAGTACcC  57073415
AGTGTGTGGA TGTTAATGTT AcTCcCTAGC CTTCCCATTC CTTTGTtTTG  57073365
GTCCTTTGTG CATATGGAAC AGttagTTCT gTTATTAAAT TTTGTAATca  57073315
TAACTGAGAA CCTGACTCTC AGCAAGGGAa TAGTTCAGAA ATTGAGGGAG  57073265
TTTAACTCTG AATGAGTAAA TAAAAATAAA GCAATTATaT CaTTAGCTta  57073215
AAATTTTATC ATTAtAAATa AAAAGTTTAA AA
>rh55640682-55795434_plus 2   574   574  93.8%    16   +   55640682  55795434 154753
ACTCcTGAAA GCaCTTGAGC ATTTGTTCTG TGAAtAGAAA GGTTTGAGAT  55640731
TCAGAGCAcG TTCAGAGTTG GATGGTCTAA GctTGGAAAA GCCCTCCATT  55640781
tcATTAGAAG AGCCAGGTAG CAATTTCTGG TTATGGAACC AGAAGctctc  55640831
ttctggttat ggaaccagaa aCTCTCAGGC TTCAAATAAA ACAGCATCAC  55795031
TTGTACTCTT ATAAAcCTGT AAAAACAaAA AAAtCaAAAC CagATCTACA  55795081
TCTGTCCTgT AAGGCAGAGA GTACTTGAGA CCcCATGgAT aTAAAACCAg  55795131
tTTACAAACT ACaTTGCACT ATATGAAtAA ATTgTCACTG gaGaCAAAGC  55795181
AcCAAGCAGA GAGCACAGTA CACAGTGTGT GGATGTTAAT GTTATTCcCT  55795231
AGtCTTCCCA TTCCTTTGTC TTaGTCCTTT GTGCATATGG AACcGTTCTA  55795281
TTATTAAATT TTGTAATAaT AACTGAGAAC CTGACTCTCA GCAAGGGAaT  55795331
AGTTCAGAAA TTGAGGGAGT TTAACTCTGA ATGAGTAAAT AAAATAAAGC  55795381
AATTATatca ttaacttacA ATTTTATCAT CaTTAAAAAT AAAAcGTTTA  55795431
AAA
>rh56987522-56988090_minus 1   574   574  92.3%    16   -   56987522  56988090    569
CACTCcTGAA AGCaCTTGcG CATTTGTTCT GTGAAtgGAA AGGTTTGAGA  56988041
TTCAGAGCAA GTTCAGcGTT GGATGGTCTA AGcATGGAAA AGCCCTCCAT  56987991
TCcATTAGAA GAGCtAGGcA GCAATTTCTG GTTATGGAAC CAGAAaCTCT  56987941
CAGGCTTCAA ATAAAACAGC ATCACTTGTA CTCTTATgAA AtTGTAAAAA  56987891
CAaAAAAcca aaACCGgATC TACATCTGTC CTAcAAGGCc GAGAGTACTc  56987841
GAGACCTCAT GgATaTAAAA CCAgCTTACA AACTACaTTG CACTgTATGA  56987791
AGAAATTATC ACTGgGGGCA AAGCAcCAAG CAGAcAGCAC AGTACACAGT  56987741
GTGTGGATGT TAcTGTTAcT CcCTAGtCTT CCCATTCCTT TGTtTTGGTC  56987691
CTTTGTGCAT ATGGAACAGT TCTgTTATTA AATTTTGTAA TcaTAACTGA  56987641
GAACCTGACT CTCAGCAAGG GAaTAGTTCA GAAATTGAGG GAGTTTAACT  56987591
CTGAATGAGT AAATAAAAAA GCAATaatat cataAAATTT TATCATCaTT  56987541
AAAcATaAAA AGTTTAAAA
>rh49108234-49108800_minus 6   566   574  92.3%    16   -   49108234  49108800    567
TTGAAAGCaC TTGAGtgTTT GTTCTGTGAA tAGAAAGGTT TGAGATTCAG  49108751
AGCAAGTTCA GAGTTGGATG GTCTAAGAAT aGAAAAGCCC TCCATTCcAT  49108701
TAGAAGAagC AGGTAGCAAT TTCTGGTTAT GGAACCAGAA GCTCTCAGGC  49108651
TTCAAATgAA ACAGCATCAC TTGTAtgctc atAAACtTGT AAAAACAaAA  49108601
AAACCaAAAC tGgATCTACA TCTGTCCTgT AAGGCAGAGA GTACTTGAGA  49108551
CCTCATGcAT aTAAAACCAg CTTACAAACT ACaTTGCtaa ttTATATGAA  49108501
tAAATTATCA CTGgGGGCAA AGCAcCAAGt AGAGAGCACg GTACACAGga  49108451
TGTGGATGTT AATGTcATTC cCTAGgCTTC CCATTCtTTT cTCTTGGTCC  49108401
TTTacGtATA TGGAACAGTT CTATTAcTAA ATTTTGTAAT AaTAACAGAA  49108351
CCTGACTCTC AGCAAGGGAG gAGTTCAGAA ATTtAGGGAG TTTAACgCTG  49108301
AATGAGTAAA TAAAAATAAA GCAATTttat caTTAGCTga AAATTTTATC  49108251
ATCaaTTAAA AATAAAA
>rh63439271-63439811_plus 2   566   574  91.5%    16   +   63439271  63439811    541
ACTCTTGAAA GCaCTTGAGC ATTTGTTCTG TGAAtAGAAA GGTTCAGAGC  63439320
AAGTTCAGAG TTGGATGGTC TAAGAATGGA AAAGCCCTCC ATTCcATTAG  63439370
AAGAGCCAGG TAGCAATTTt TGGTTATGGA ACCAGAAGCT CTCAGGCTTC  63439420
AAATAAAACA GCATCACTTG TACTCTTATA AAAtTGTAAA AACAaaacag  63439470
gATCTACATC TGTCCTAaAA GGCAGAGAGT ACTTcacgca taTAAAACtA  63439520
gCTTACAAAC TACgTTGCAC TATATGAgGA AATTATCACT tgGGGCAAAG  63439570
CAcCAAGCAG AGAGCACAGT ACACtGgGcG TGGATGTTAA TGTcATTCcC  63439620
TAGCtgTCCC ATTCCTTTcT CTTGGTCCTT caTGCATATG GAACAGTTCc  63439670
ATTATTAAAT TTTGTgATAa TAACTGAGAA CCTGAtTCcC AGCAAGGGAG  63439720
TAGTTCAGAA gTTGAGGGAG TTTAACTCTG AATGAGTAAA TAAAGCAATT  63439770
ATatcacTAG CTtaAAATTT TATCATCaaT TAAAAATAAA A
>rh55762002-55762565_minus 2   574   574  90.7%    16   -   55762002  55762565    564
ACTCTTGAAg cacttgcgtA TTTGTTCTGT GAAtgGAAAG GTTTGAATTC  55762516
AGAGCAAGTT CAGcGTTcGA TGGTCTAAGc ATGGAAAAGC CCTCCATTtc  55762466
ATTAGAAGAG CCAGGTAGCA ATTTCTGGTT ATGGAACCAG AAGCTCTCcG  55762416
GCTTCAAATA AAACAGCATC ACcTGTACTC TTATAAAAtt gcataaacAA  55762366
AAACAAAACC agATCTACAT CTGTCCTAaA AtGCAaAGAG TACTTGAGAC  55762316
CTCATGcATa TAAAACCAgC TTACAcAgTA CaTTGCACTA TATGAAGAAA  55762266
TTATCACTGg GGGCAAAGCA cCAAGCAGAG AGCACAGTAC ACAGTGTGTG  55762216
GATGTTAATG TTATTCcCTA GtCTTCCCAT TCCTTTcTCT TGGTCCTTTa  55762166
TGCAaAgGGA ACAGTTCcAT TATTAAATTT TGTAATAaTA ACTGAGAACC  55762116
TaACTCcCAG CAAGGGAGgA GTTCAcAAgT TGAGGGAcTT TAAaTCTGAA  55762066
TGAGTAAATC AATTATaTCa TTAGCTtAAA TTTTtATCAT CaaTTAAAAA  55762016
TAAAAaaTTT AAAA
